# Supplementary material for: 4-Methyl-N-(4-methyl­phenyl­sulfon­yl)-N-[4-(4-methyl­phen­yl)-1,3-thia­zol-2-yl]benzene­sulfonamide
Source: Acta Crystallogr Sect E Struct Rep Online. 2013 Dec 4;70(Pt 1):o6–7. doi: 10.1107/S1600536813032145 (PMC3914048; doi:10.1107/S1600536813032145)
Supplement: Supplementary file 1 [file e-70-000o6-sup1.cif]

##############################################################################
#                                                                            #
# This CIF contains the data in a paper accepted for publication in          #
# Acta Crystallographica Section E. It conforms to the requirements of       #
# Notes for Authors for Acta Crystallographica Section E, and has been       #
# peer reviewed under the auspices of the IUCr Commission on Journals.       #
#                                                                            #
# Full details of the Crystallographic Information File format               #
# are given in the paper "The Crystallographic Information File (CIF):       #
# a New Standard Archive File for Crystallography" by S. R. Hall, F. H.      #
# Allen and I. D. Brown [Acta Cryst. (1991), A47, 655-685].                  #
#                                                                            #
# The current version of the core CIF dictionary is obtainable from          #
# ftp://ftp.iucr.org/pub/cif_core.dic.                                       #
#                                                                            #
# Software is freely available for graphical display of the structure(s)     #
# in this CIF. For information consult the CIF software page                 #
# http://www.iucr.org/resources/cif/software.                                #
#                                                                            #
# This file may be used for bona fide research purposes within the           #
# scientific community so long as proper attribution is given to the journal # 
# article from which it was obtained.                                        #
#                                                                            #
##############################################################################
data_I
_database_code_depnum_ccdc_archive 'CCDC 975462'
_audit_creation_method     SHELXL-2013
_chemical_name_systematic
;\
4-Methyl-<i>N</i>-(4-methylphenylsulfonyl)-<i>N</i>-[4-(4-methylphenyl)-\
1,3-thiazol-2-yl]benzenesulfonamide
;
_chemical_name_common     ?
_chemical_formula_moiety     'C24 H22 N2 O4 S3'
_chemical_formula_sum     'C24 H22 N2 O4 S3'
_chemical_formula_iupac     'C24 H22 N2 O4 S3'
_chemical_formula_weight     498.61
_chemical_melting_point     ?
_space_group_crystal_system     triclinic
_space_group_name_H-M_alt     'P -1'
_space_group_name_Hall     '-P 1'
loop_
    _space_group_symop_operation_xyz
    'x, y, z'
    '-x, -y, -z'
_cell_length_a     8.3322(2)
_cell_length_b     12.0630(3)
_cell_length_c     23.5756(6)
_cell_angle_alpha     84.6150(10)
_cell_angle_beta     87.0220(10)
_cell_angle_gamma     85.4820(10)
_cell_volume     2349.46(10)
_cell_formula_units_Z     4
_cell_measurement_reflns_used     7195
_cell_measurement_theta_min     2.32
_cell_measurement_theta_max     25.26
_cell_measurement_temperature     298(2)
_exptl_crystal_description     prism
_exptl_crystal_colour     colourless
_exptl_crystal_size_max     0.442
_exptl_crystal_size_mid     0.384
_exptl_crystal_size_min     0.281
_exptl_crystal_density_diffrn     1.410
_exptl_crystal_density_meas     .
_exptl_crystal_density_method     ?
_exptl_crystal_F_000     1040
_exptl_absorpt_coefficient_mu     0.350
_exptl_absorpt_correction_type     none
_exptl_absorpt_process_details     ?
_exptl_absorpt_correction_T_min     ?
_exptl_absorpt_correction_T_max     ?
_exptl_special_details     ?
_diffrn_ambient_temperature     298(2)
_diffrn_radiation_type     MoK\a
_diffrn_radiation_wavelength     0.71073
_diffrn_measurement_device_type     'Bruker APEXII CCD area-detector'
_diffrn_measurement_method     'omega scans'
_diffrn_detector_area_resol_mean     0.83
_diffrn_reflns_number     18770
_diffrn_reflns_av_R_equivalents     0.0346
_diffrn_reflns_theta_min     1.700
_diffrn_reflns_theta_max     25.345
_diffrn_reflns_theta_full     25.242
_diffrn_measured_fraction_theta_max     0.995
_diffrn_measured_fraction_theta_full     0.998
_diffrn_reflns_limit_h_min     -10
_diffrn_reflns_limit_h_max     10
_diffrn_reflns_limit_k_min     -14
_diffrn_reflns_limit_k_max     14
_diffrn_reflns_limit_l_min     -28
_diffrn_reflns_limit_l_max     28
_refine_special_details     ?
_reflns_number_total     8539
_reflns_number_gt     6755
_reflns_threshold_expression     I>2\s(I)
_refine_ls_structure_factor_coef     Fsqd
_refine_ls_matrix_type     full
_refine_ls_R_factor_all     0.0493
_refine_ls_R_factor_gt     0.0387
_refine_ls_wR_factor_gt     0.0971
_refine_ls_wR_factor_ref     0.1035
_refine_ls_goodness_of_fit_ref     0.982
_refine_ls_restrained_S_all     0.982
_refine_ls_number_reflns     8539
_refine_ls_number_parameters     602
_refine_ls_number_restraints     2
_refine_ls_hydrogen_treatment     constr
_refine_ls_weighting_scheme     calc
_refine_ls_weighting_details     'w=1/[\s^2^(Fo^2^)+(0.0613P)^2^]'
_atom_sites_solution_hydrogens     geom
_atom_sites_solution_secondary     ?
_refine_ls_shift/su_max     0.002
_refine_ls_shift/su_mean     0.000
_refine_diff_density_max     0.234
_refine_diff_density_min     -0.282
_refine_ls_extinction_method     'SHELXL2013 (Sheldrick, 2008)'
_refine_ls_extinction_coef     0.0092(7)
_refine_ls_extinction_expression
                                  'Fc^*^=kFc[1+0.001xFc^2^\l^3^/sin(2\q)]^-1/4^'
loop_
    _atom_type_symbol
    _atom_type_description
    _atom_type_scat_dispersion_real
    _atom_type_scat_dispersion_imag
    _atom_type_scat_source
    'C' 'C' 0.0033 0.0016
                         'International Tables Vol C Tables 4.2.6.8 and 6.1.1.4'
    'H' 'H' 0.0000 0.0000
                         'International Tables Vol C Tables 4.2.6.8 and 6.1.1.4'
    'N' 'N' 0.0061 0.0033
                         'International Tables Vol C Tables 4.2.6.8 and 6.1.1.4'
    'O' 'O' 0.0106 0.0060
                         'International Tables Vol C Tables 4.2.6.8 and 6.1.1.4'
    'S' 'S' 0.1246 0.1234
                         'International Tables Vol C Tables 4.2.6.8 and 6.1.1.4'
_computing_data_collection     'APEX2 (Bruker, 2007)'
_computing_cell_refinement     'SAINT (Bruker, 2007)'
_computing_data_reduction     'SAINT (Bruker, 2007)'
_computing_structure_solution     'SHELXS97  (Sheldrick, 2008)'
_computing_structure_refinement     'SHELXL2013 (Sheldrick, 2008)'
_computing_molecular_graphics
          'ORTEP-3 for Windows (Farrugia, 2012) and DIAMOND (Brandenburg, 2006)'
_computing_publication_material
                            'SHELXTL  (Sheldrick, 2008) and PLATON (Spek, 2009)'
loop_
    _atom_site_type_symbol
    _atom_site_label
    _atom_site_fract_x
    _atom_site_fract_y
    _atom_site_fract_z
    _atom_site_U_iso_or_equiv
    _atom_site_adp_type
    _atom_site_calc_flag
    _atom_site_refinement_flags
    _atom_site_occupancy
    _atom_site_symmetry_multiplicity
    _atom_site_disorder_assembly
    _atom_site_disorder_group
    S S1 0.21107(6) 0.86099(4) 0.70159(2) 0.04992(16) Uani d . 1 1 . .
    C C2 0.3027(2) 0.73811(15) 0.68033(8) 0.0403(4) Uani d . 1 1 . .
    N N3 0.38103(19) 0.67554(13) 0.71866(7) 0.0418(4) Uani d . 1 1 . .
    C C4 0.3706(2) 0.72444(16) 0.76934(8) 0.0411(5) Uani d . 1 1 . .
    C C5 0.2846(2) 0.82565(16) 0.76730(9) 0.0473(5) Uani d . 1 1 . .
    H H5 0.2683 0.8695 0.7978 0.057 Uiso calc R 1 1 . .
    C C6 0.4503(2) 0.66461(16) 0.81880(8) 0.0424(5) Uani d . 1 1 . .
    C C7 0.4960(3) 0.55130(18) 0.81897(9) 0.0555(6) Uani d . 1 1 . .
    H H7 0.4752 0.5137 0.7878 0.067 Uiso calc R 1 1 . .
    C C8 0.5717(3) 0.49367(18) 0.86461(9) 0.0585(6) Uani d . 1 1 . .
    H H8 0.6000 0.4177 0.8638 0.070 Uiso calc R 1 1 . .
    C C9 0.6060(3) 0.54611(19) 0.91126(9) 0.0532(5) Uani d . 1 1 . .
    C C10 0.5589(3) 0.65886(18) 0.91154(9) 0.0607(6) Uani d . 1 1 . .
    H H10 0.5792 0.6959 0.9430 0.073 Uiso calc R 1 1 . .
    C C11 0.4825(3) 0.71747(17) 0.86615(9) 0.0546(6) Uani d . 1 1 . .
    H H11 0.4524 0.7931 0.8674 0.066 Uiso calc R 1 1 . .
    C C12 0.6947(3) 0.4832(2) 0.96038(10) 0.0776(8) Uani d . 1 1 . .
    H H12A 0.7016 0.5316 0.9901 0.116 Uiso calc R 1 1 . .
    H H12B 0.8013 0.4583 0.9472 0.116 Uiso calc R 1 1 . .
    H H12C 0.6374 0.4198 0.9749 0.116 Uiso calc R 1 1 . .
    N N13 0.29416(19) 0.70889(13) 0.62341(6) 0.0424(4) Uani d . 1 1 . .
    S S14 0.15899(6) 0.61754(4) 0.61109(2) 0.04159(14) Uani d . 1 1 . .
    O O1 0.02760(15) 0.64008(11) 0.65010(6) 0.0485(3) Uani d . 1 1 . .
    O O2 0.13878(17) 0.63097(12) 0.55121(6) 0.0551(4) Uani d . 1 1 . .
    C C15 0.2485(2) 0.48402(16) 0.63075(8) 0.0418(5) Uani d . 1 1 . .
    C C16 0.3208(2) 0.41966(17) 0.58949(9) 0.0495(5) Uani d . 1 1 . .
    H H16 0.3258 0.4477 0.5514 0.059 Uiso calc R 1 1 . .
    C C17 0.3850(2) 0.31386(17) 0.60579(9) 0.0524(5) Uani d . 1 1 . .
    H H17 0.4324 0.2701 0.5781 0.063 Uiso calc R 1 1 . .
    C C18 0.3811(2) 0.27080(16) 0.66211(10) 0.0503(5) Uani d . 1 1 . .
    C C19 0.3084(3) 0.33669(17) 0.70260(9) 0.0537(6) Uani d . 1 1 . .
    H H19 0.3047 0.3087 0.7407 0.064 Uiso calc R 1 1 . .
    C C20 0.2412(3) 0.44314(16) 0.68760(8) 0.0492(5) Uani d . 1 1 . .
    H H20 0.1920 0.4864 0.7152 0.059 Uiso calc R 1 1 . .
    C C21 0.4539(3) 0.15517(18) 0.67975(12) 0.0743(7) Uani d . 1 1 . .
    H H21A 0.5487 0.1604 0.7005 0.112 Uiso calc R 1 1 . .
    H H21B 0.4823 0.1166 0.6464 0.112 Uiso calc R 1 1 . .
    H H21C 0.3770 0.1148 0.7035 0.112 Uiso calc R 1 1 . .
    S S22 0.44065(6) 0.75042(5) 0.57530(2) 0.04896(16) Uani d . 1 1 . .
    O O3 0.55605(16) 0.79107(15) 0.60897(7) 0.0711(5) Uani d . 1 1 . .
    O O4 0.48252(19) 0.66221(13) 0.54054(6) 0.0672(5) Uani d . 1 1 . .
    C C23 0.3487(2) 0.86359(17) 0.53395(8) 0.0429(5) Uani d . 1 1 . .
    C C24 0.2862(2) 0.84817(18) 0.48251(8) 0.0488(5) Uani d . 1 1 . .
    H H24 0.2953 0.7777 0.4692 0.059 Uiso calc R 1 1 . .
    C C25 0.2106(3) 0.93665(16) 0.45099(9) 0.0551(6) Uani d D 1 1 . .
    H H25 0.1711 0.9257 0.4159 0.066 Uiso calc R 1 1 . .
    C C26 0.1920(2) 1.04194(16) 0.47036(9) 0.0550(6) Uani d D 1 1 . .
    C C27 0.2570(3) 1.05608(18) 0.52176(9) 0.0642(7) Uani d D 1 1 . .
    H H27 0.2477 1.1265 0.5351 0.077 Uiso calc R 1 1 . .
    C C28 0.3354(3) 0.96839(18) 0.55381(10) 0.0572(6) Uani d . 1 1 . .
    H H28 0.3787 0.9797 0.5882 0.069 Uiso calc R 1 1 . .
    C C29 0.1023(3) 1.1370(2) 0.43677(12) 0.0802(8) Uani d . 1 1 . .
    H H29A -0.0054 1.1181 0.4317 0.120 Uiso calc R 1 1 . .
    H H29B 0.1566 1.1511 0.4002 0.120 Uiso calc R 1 1 . .
    H H29C 0.0986 1.2027 0.4570 0.120 Uiso calc R 1 1 . .
    S S30 0.28190(7) 1.08557(4) 0.27908(2) 0.05011(16) Uani d . 1 1 . .
    C C31 0.2102(2) 1.04886(15) 0.21732(8) 0.0399(4) Uani d . 1 1 . .
    N N32 0.13792(19) 1.12839(12) 0.18516(7) 0.0408(4) Uani d . 1 1 . .
    C C33 0.1363(2) 1.22799(14) 0.21026(8) 0.0391(4) Uani d . 1 1 . .
    C C34 0.2082(2) 1.21888(15) 0.26092(9) 0.0456(5) Uani d . 1 1 . .
    H H34 0.2162 1.2781 0.2830 0.055 Uiso calc R 1 1 . .
    C C35 0.0581(2) 1.32933(15) 0.18075(8) 0.0401(4) Uani d . 1 1 . .
    C C36 -0.0114(3) 1.32644(17) 0.12923(10) 0.0622(6) Uani d . 1 1 . .
    H H36 -0.0078 1.2594 0.1125 0.075 Uiso calc R 1 1 . .
    C C37 -0.0862(3) 1.42155(18) 0.10196(11) 0.0737(8) Uani d . 1 1 . .
    H H37 -0.1341 1.4168 0.0676 0.088 Uiso calc R 1 1 . .
    C C38 -0.0918(3) 1.52323(17) 0.12436(11) 0.0576(6) Uani d . 1 1 . .
    C C39 -0.0221(3) 1.52557(17) 0.17562(10) 0.0586(6) Uani d . 1 1 . .
    H H39 -0.0244 1.5929 0.1920 0.070 Uiso calc R 1 1 . .
    C C40 0.0512(3) 1.43090(15) 0.20370(9) 0.0513(5) Uani d . 1 1 . .
    H H40 0.0965 1.4356 0.2385 0.062 Uiso calc R 1 1 . .
    C C41 -0.1697(3) 1.62846(19) 0.09396(13) 0.0871(9) Uani d . 1 1 . .
    H H41A -0.1077 1.6484 0.0596 0.131 Uiso calc R 1 1 . .
    H H41B -0.1738 1.6881 0.1184 0.131 Uiso calc R 1 1 . .
    H H41C -0.2771 1.6156 0.0847 0.131 Uiso calc R 1 1 . .
    N N42 0.23294(19) 0.93682(12) 0.20213(7) 0.0427(4) Uani d . 1 1 . .
    S S43 0.39249(6) 0.90607(4) 0.15665(2) 0.04773(15) Uani d . 1 1 . .
    O O5 0.50268(17) 0.98571(12) 0.16599(7) 0.0583(4) Uani d . 1 1 . .
    O O6 0.43414(19) 0.78969(11) 0.16812(6) 0.0624(4) Uani d . 1 1 . .
    C C44 0.3245(3) 0.93295(16) 0.08724(9) 0.0495(5) Uani d . 1 1 . .
    C C45 0.2867(3) 0.84603(19) 0.05707(10) 0.0693(7) Uani d . 1 1 . .
    H H45 0.2966 0.7729 0.0736 0.083 Uiso calc R 1 1 . .
    C C46 0.2344(3) 0.8686(2) 0.00260(10) 0.0729(7) Uani d . 1 1 . .
    H H46 0.2102 0.8099 -0.0176 0.088 Uiso calc R 1 1 . .
    C C47 0.2170(3) 0.9760(2) -0.02279(9) 0.0597(6) Uani d . 1 1 . .
    C C48 0.2570(3) 1.0612(2) 0.00777(10) 0.0663(7) Uani d . 1 1 . .
    H H48 0.2473 1.1342 -0.0089 0.080 Uiso calc R 1 1 . .
    C C49 0.3109(3) 1.04112(18) 0.06221(10) 0.0586(6) Uani d . 1 1 . .
    H H49 0.3378 1.0998 0.0819 0.070 Uiso calc R 1 1 . .
    C C50 0.1540(3) 1.0004(2) -0.08219(10) 0.0806(8) Uani d . 1 1 . .
    H H50A 0.0718 1.0608 -0.0823 0.121 Uiso calc R 1 1 . .
    H H50B 0.1096 0.9350 -0.0933 0.121 Uiso calc R 1 1 . .
    H H50C 0.2407 1.0207 -0.1086 0.121 Uiso calc R 1 1 . .
    S S51 0.07665(6) 0.85425(4) 0.21475(2) 0.04588(15) Uani d . 1 1 . .
    O O7 -0.05860(17) 0.92715(11) 0.22956(7) 0.0609(4) Uani d . 1 1 . .
    O O8 0.0765(2) 0.79145(11) 0.16686(6) 0.0617(4) Uani d . 1 1 . .
    C C52 0.1246(2) 0.76319(15) 0.27528(8) 0.0412(5) Uani d . 1 1 . .
    C C53 0.2258(3) 0.66786(16) 0.26941(9) 0.0521(5) Uani d . 1 1 . .
    H H53 0.2736 0.6537 0.2340 0.063 Uiso calc R 1 1 . .
    C C54 0.2545(3) 0.59416(17) 0.31684(9) 0.0527(5) Uani d . 1 1 . .
    H H54 0.3225 0.5301 0.3130 0.063 Uiso calc R 1 1 . .
    C C55 0.1849(2) 0.61315(17) 0.36979(9) 0.0473(5) Uani d . 1 1 . .
    C C56 0.0841(3) 0.70896(18) 0.37416(9) 0.0544(6) Uani d . 1 1 . .
    H H56 0.0354 0.7230 0.4094 0.065 Uiso calc R 1 1 . .
    C C57 0.0541(2) 0.78400(17) 0.32762(9) 0.0492(5) Uani d . 1 1 . .
    H H57 -0.0134 0.8483 0.3315 0.059 Uiso calc R 1 1 . .
    C C58 0.2167(3) 0.53202(19) 0.42073(10) 0.0661(7) Uani d . 1 1 . .
    H H58A 0.3187 0.5439 0.4354 0.099 Uiso calc R 1 1 . .
    H H58B 0.2187 0.4572 0.4099 0.099 Uiso calc R 1 1 . .
    H H58C 0.1329 0.5430 0.4496 0.099 Uiso calc R 1 1 . .
loop_
    _atom_site_aniso_label
    _atom_site_aniso_U_11
    _atom_site_aniso_U_22
    _atom_site_aniso_U_33
    _atom_site_aniso_U_12
    _atom_site_aniso_U_13
    _atom_site_aniso_U_23
    S1 0.0562(3) 0.0432(3) 0.0499(3) 0.0036(3) -0.0051(3) -0.0061(2)
    C2 0.0424(11) 0.0394(11) 0.0395(11) -0.0056(9) 0.0001(9) -0.0044(9)
    N3 0.0496(10) 0.0396(9) 0.0364(9) -0.0057(8) -0.0008(7) -0.0035(7)
    C4 0.0433(11) 0.0419(11) 0.0390(11) -0.0090(9) 0.0011(9) -0.0053(9)
    C5 0.0532(12) 0.0457(12) 0.0444(12) -0.0041(10) -0.0011(10) -0.0111(10)
    C6 0.0462(11) 0.0444(11) 0.0373(11) -0.0095(9) 0.0018(9) -0.0035(9)
    C7 0.0742(15) 0.0514(13) 0.0414(12) 0.0026(11) -0.0050(11) -0.0116(10)
    C8 0.0770(16) 0.0492(13) 0.0474(13) 0.0061(12) -0.0031(12) -0.0032(11)
    C9 0.0587(13) 0.0574(14) 0.0423(12) -0.0075(11) -0.0011(10) 0.0047(10)
    C10 0.0870(17) 0.0552(14) 0.0429(12) -0.0159(13) -0.0137(12) -0.0050(11)
    C11 0.0755(15) 0.0415(12) 0.0486(13) -0.0082(11) -0.0107(11) -0.0058(10)
    C12 0.098(2) 0.0774(18) 0.0538(15) 0.0031(15) -0.0145(14) 0.0104(13)
    N13 0.0477(9) 0.0453(9) 0.0341(9) -0.0068(8) 0.0001(7) -0.0011(7)
    S14 0.0445(3) 0.0420(3) 0.0381(3) 0.0013(2) -0.0042(2) -0.0050(2)
    O1 0.0406(7) 0.0500(8) 0.0549(9) -0.0001(6) 0.0021(6) -0.0089(7)
    O2 0.0681(10) 0.0569(9) 0.0405(8) 0.0041(7) -0.0144(7) -0.0059(7)
    C15 0.0442(11) 0.0406(11) 0.0409(11) -0.0020(9) -0.0034(9) -0.0048(9)
    C16 0.0550(13) 0.0512(13) 0.0421(12) 0.0001(10) 0.0004(10) -0.0078(10)
    C17 0.0543(13) 0.0478(13) 0.0557(14) 0.0035(10) 0.0012(11) -0.0161(11)
    C18 0.0491(12) 0.0396(11) 0.0636(14) -0.0020(10) -0.0117(11) -0.0085(11)
    C19 0.0700(14) 0.0450(12) 0.0463(12) -0.0052(11) -0.0106(11) 0.0007(10)
    C20 0.0624(13) 0.0454(12) 0.0398(11) -0.0003(10) -0.0012(10) -0.0079(10)
    C21 0.0869(18) 0.0474(14) 0.0889(19) 0.0057(13) -0.0210(15) -0.0068(13)
    S22 0.0385(3) 0.0630(4) 0.0421(3) 0.0029(3) 0.0012(2) 0.0052(3)
    O3 0.0409(8) 0.1111(14) 0.0605(10) -0.0190(9) -0.0101(7) 0.0124(9)
    O4 0.0708(10) 0.0706(10) 0.0521(9) 0.0262(9) 0.0135(8) 0.0011(8)
    C23 0.0355(10) 0.0507(12) 0.0410(11) -0.0065(9) 0.0047(9) 0.0023(9)
    C24 0.0484(12) 0.0533(13) 0.0439(12) -0.0022(10) 0.0021(10) -0.0033(10)
    C25 0.0506(13) 0.0637(15) 0.0484(13) -0.0023(11) -0.0023(10) 0.0076(11)
    C26 0.0393(11) 0.0575(14) 0.0633(15) -0.0044(10) 0.0119(11) 0.0126(12)
    C27 0.0676(15) 0.0415(13) 0.0817(18) -0.0110(11) 0.0177(14) -0.0013(12)
    C28 0.0638(14) 0.0551(14) 0.0543(14) -0.0183(11) 0.0014(11) -0.0040(11)
    C29 0.0538(15) 0.0697(16) 0.106(2) 0.0090(13) 0.0105(14) 0.0330(16)
    S30 0.0628(3) 0.0406(3) 0.0472(3) 0.0031(3) -0.0096(3) -0.0078(2)
    C31 0.0448(11) 0.0307(10) 0.0441(11) -0.0025(8) 0.0014(9) -0.0048(9)
    N32 0.0477(9) 0.0303(8) 0.0447(9) -0.0046(7) 0.0005(8) -0.0045(7)
    C33 0.0418(11) 0.0294(10) 0.0464(11) -0.0056(8) 0.0058(9) -0.0064(8)
    C34 0.0533(12) 0.0352(11) 0.0499(12) -0.0016(9) -0.0021(10) -0.0138(9)
    C35 0.0414(11) 0.0305(10) 0.0481(12) -0.0048(8) 0.0038(9) -0.0037(9)
    C36 0.0848(17) 0.0341(11) 0.0700(16) -0.0015(11) -0.0209(13) -0.0089(11)
    C37 0.099(2) 0.0474(14) 0.0774(17) -0.0050(13) -0.0406(16) -0.0010(13)
    C38 0.0573(14) 0.0391(12) 0.0754(16) -0.0032(10) -0.0086(12) 0.0024(11)
    C39 0.0761(16) 0.0300(11) 0.0693(16) -0.0033(11) 0.0016(13) -0.0060(11)
    C40 0.0676(14) 0.0357(11) 0.0506(13) -0.0023(10) -0.0015(11) -0.0063(10)
    C41 0.101(2) 0.0458(14) 0.113(2) 0.0006(14) -0.0331(19) 0.0110(15)
    N42 0.0532(10) 0.0278(8) 0.0475(10) -0.0025(7) -0.0005(8) -0.0058(7)
    S43 0.0545(3) 0.0376(3) 0.0503(3) 0.0057(2) -0.0025(2) -0.0075(2)
    O5 0.0498(9) 0.0597(9) 0.0670(10) -0.0061(7) -0.0005(7) -0.0143(8)
    O6 0.0797(11) 0.0424(8) 0.0624(10) 0.0193(8) -0.0059(8) -0.0084(7)
    C44 0.0606(13) 0.0402(11) 0.0468(12) 0.0015(10) 0.0025(10) -0.0060(10)
    C45 0.110(2) 0.0426(13) 0.0558(15) -0.0027(13) -0.0055(14) -0.0105(11)
    C46 0.104(2) 0.0657(16) 0.0516(15) -0.0078(15) -0.0056(14) -0.0164(13)
    C47 0.0567(14) 0.0750(16) 0.0455(13) -0.0018(12) 0.0096(11) -0.0046(12)
    C48 0.0803(17) 0.0568(14) 0.0582(15) -0.0015(13) 0.0010(13) 0.0077(12)
    C49 0.0764(16) 0.0436(12) 0.0558(14) -0.0073(11) -0.0022(12) -0.0030(11)
    C50 0.0746(17) 0.114(2) 0.0497(15) -0.0005(16) 0.0013(13) 0.0010(15)
    S51 0.0541(3) 0.0318(3) 0.0524(3) -0.0050(2) -0.0133(3) 0.0005(2)
    O7 0.0466(8) 0.0460(8) 0.0875(12) 0.0033(7) -0.0084(8) 0.0056(8)
    O8 0.0960(12) 0.0406(8) 0.0521(9) -0.0172(8) -0.0256(8) -0.0001(7)
    C52 0.0459(11) 0.0328(10) 0.0462(11) -0.0053(9) -0.0095(9) -0.0034(9)
    C53 0.0693(14) 0.0417(12) 0.0439(12) 0.0028(11) -0.0012(11) -0.0024(10)
    C54 0.0622(14) 0.0393(11) 0.0555(14) 0.0046(10) -0.0086(11) -0.0016(10)
    C55 0.0506(12) 0.0477(12) 0.0455(12) -0.0141(10) -0.0114(10) -0.0005(10)
    C56 0.0582(13) 0.0598(14) 0.0459(12) -0.0090(11) 0.0022(10) -0.0063(11)
    C57 0.0492(12) 0.0433(12) 0.0553(13) -0.0007(10) -0.0015(10) -0.0086(10)
    C58 0.0751(16) 0.0686(15) 0.0541(14) -0.0109(13) -0.0175(12) 0.0095(12)
_geom_special_details
;
All e.s.d.'s (except the e.s.d. in the dihedral angle between two l.s. planes)
are estimated using the full covariance matrix. The cell e.s.d.'s are taken
into account individually in the estimation of e.s.d.'s in distances, angles
and torsion angles; correlations between e.s.d.'s in cell parameters are only
used when they are defined by crystal symmetry. An approximate (isotropic)
treatment of cell e.s.d.'s is used for estimating e.s.d.'s involving l.s.
planes.
;
loop_
    _geom_bond_atom_site_label_1
    _geom_bond_atom_site_label_2
    _geom_bond_site_symmetry_2
    _geom_bond_distance
    _geom_bond_publ_flag
    S1 C5 . 1.700(2) ?
    S1 C2 . 1.7182(19) ?
    C2 N3 . 1.292(2) ?
    C2 N13 . 1.426(2) ?
    N3 C4 . 1.377(2) ?
    C4 C5 . 1.364(3) ?
    C4 C6 . 1.473(3) ?
    C5 H5 . 0.9300 ?
    C6 C11 . 1.384(3) ?
    C6 C7 . 1.389(3) ?
    C7 C8 . 1.378(3) ?
    C7 H7 . 0.9300 ?
    C8 C9 . 1.372(3) ?
    C8 H8 . 0.9300 ?
    C9 C10 . 1.386(3) ?
    C9 C12 . 1.516(3) ?
    C10 C11 . 1.381(3) ?
    C10 H10 . 0.9300 ?
    C11 H11 . 0.9300 ?
    C12 H12A . 0.9600 ?
    C12 H12B . 0.9600 ?
    C12 H12C . 0.9600 ?
    N13 S14 . 1.6902(16) ?
    N13 S22 . 1.6951(16) ?
    S14 O1 . 1.4190(14) ?
    S14 O2 . 1.4232(14) ?
    S14 C15 . 1.7526(19) ?
    C15 C20 . 1.384(3) ?
    C15 C16 . 1.386(3) ?
    C16 C17 . 1.373(3) ?
    C16 H16 . 0.9300 ?
    C17 C18 . 1.379(3) ?
    C17 H17 . 0.9300 ?
    C18 C19 . 1.384(3) ?
    C18 C21 . 1.507(3) ?
    C19 C20 . 1.382(3) ?
    C19 H19 . 0.9300 ?
    C20 H20 . 0.9300 ?
    C21 H21A . 0.9600 ?
    C21 H21B . 0.9600 ?
    C21 H21C . 0.9600 ?
    S22 O4 . 1.4146(16) ?
    S22 O3 . 1.4219(15) ?
    S22 C23 . 1.7505(19) ?
    C23 C24 . 1.378(3) ?
    C23 C28 . 1.383(3) ?
    C24 C25 . 1.372(3) ?
    C24 H24 . 0.9300 ?
    C25 C26 . 1.3842(17) ?
    C25 H25 . 0.9300 ?
    C26 C27 . 1.3831(17) ?
    C26 C29 . 1.502(3) ?
    C27 C28 . 1.382(3) ?
    C27 H27 . 0.9300 ?
    C28 H28 . 0.9300 ?
    C29 H29A . 0.9600 ?
    C29 H29B . 0.9600 ?
    C29 H29C . 0.9600 ?
    S30 C34 . 1.6998(19) ?
    S30 C31 . 1.7107(19) ?
    C31 N32 . 1.295(2) ?
    C31 N42 . 1.426(2) ?
    N32 C33 . 1.387(2) ?
    C33 C34 . 1.355(3) ?
    C33 C35 . 1.471(2) ?
    C34 H34 . 0.9300 ?
    C35 C36 . 1.377(3) ?
    C35 C40 . 1.381(3) ?
    C36 C37 . 1.382(3) ?
    C36 H36 . 0.9300 ?
    C37 C38 . 1.377(3) ?
    C37 H37 . 0.9300 ?
    C38 C39 . 1.371(3) ?
    C38 C41 . 1.515(3) ?
    C39 C40 . 1.380(3) ?
    C39 H39 . 0.9300 ?
    C40 H40 . 0.9300 ?
    C41 H41A . 0.9600 ?
    C41 H41B . 0.9600 ?
    C41 H41C . 0.9600 ?
    N42 S51 . 1.6985(17) ?
    N42 S43 . 1.7040(17) ?
    S43 O5 . 1.4191(15) ?
    S43 O6 . 1.4235(14) ?
    S43 C44 . 1.752(2) ?
    C44 C49 . 1.380(3) ?
    C44 C45 . 1.386(3) ?
    C45 C46 . 1.374(3) ?
    C45 H45 . 0.9300 ?
    C46 C47 . 1.375(3) ?
    C46 H46 . 0.9300 ?
    C47 C48 . 1.379(3) ?
    C47 C50 . 1.516(3) ?
    C48 C49 . 1.375(3) ?
    C48 H48 . 0.9300 ?
    C49 H49 . 0.9300 ?
    C50 H50A . 0.9600 ?
    C50 H50B . 0.9600 ?
    C50 H50C . 0.9600 ?
    S51 O8 . 1.4175(15) ?
    S51 O7 . 1.4233(15) ?
    S51 C52 . 1.7605(19) ?
    C52 C57 . 1.375(3) ?
    C52 C53 . 1.384(3) ?
    C53 C54 . 1.380(3) ?
    C53 H53 . 0.9300 ?
    C54 C55 . 1.380(3) ?
    C54 H54 . 0.9300 ?
    C55 C56 . 1.383(3) ?
    C55 C58 . 1.497(3) ?
    C56 C57 . 1.376(3) ?
    C56 H56 . 0.9300 ?
    C57 H57 . 0.9300 ?
    C58 H58A . 0.9600 ?
    C58 H58B . 0.9600 ?
    C58 H58C . 0.9600 ?
loop_
    _geom_angle_atom_site_label_1
    _geom_angle_atom_site_label_2
    _geom_angle_atom_site_label_3
    _geom_angle_site_symmetry_1
    _geom_angle_site_symmetry_3
    _geom_angle
    _geom_angle_publ_flag
    C5 S1 C2 . . 88.51(9) ?
    N3 C2 N13 . . 122.53(17) ?
    N3 C2 S1 . . 115.95(14) ?
    N13 C2 S1 . . 121.50(14) ?
    C2 N3 C4 . . 110.23(16) ?
    C5 C4 N3 . . 114.31(17) ?
    C5 C4 C6 . . 127.27(18) ?
    N3 C4 C6 . . 118.42(16) ?
    C4 C5 S1 . . 110.99(15) ?
    C4 C5 H5 . . 124.5 ?
    S1 C5 H5 . . 124.5 ?
    C11 C6 C7 . . 117.75(18) ?
    C11 C6 C4 . . 122.21(18) ?
    C7 C6 C4 . . 120.04(17) ?
    C8 C7 C6 . . 121.09(19) ?
    C8 C7 H7 . . 119.5 ?
    C6 C7 H7 . . 119.5 ?
    C9 C8 C7 . . 121.3(2) ?
    C9 C8 H8 . . 119.3 ?
    C7 C8 H8 . . 119.3 ?
    C8 C9 C10 . . 117.7(2) ?
    C8 C9 C12 . . 121.1(2) ?
    C10 C9 C12 . . 121.2(2) ?
    C11 C10 C9 . . 121.5(2) ?
    C11 C10 H10 . . 119.3 ?
    C9 C10 H10 . . 119.3 ?
    C10 C11 C6 . . 120.6(2) ?
    C10 C11 H11 . . 119.7 ?
    C6 C11 H11 . . 119.7 ?
    C9 C12 H12A . . 109.5 ?
    C9 C12 H12B . . 109.5 ?
    H12A C12 H12B . . 109.5 ?
    C9 C12 H12C . . 109.5 ?
    H12A C12 H12C . . 109.5 ?
    H12B C12 H12C . . 109.5 ?
    C2 N13 S14 . . 117.79(13) y
    C2 N13 S22 . . 117.50(13) y
    S14 N13 S22 . . 123.86(9) y
    O1 S14 O2 . . 120.91(8) ?
    O1 S14 N13 . . 104.42(8) ?
    O2 S14 N13 . . 105.63(8) ?
    O1 S14 C15 . . 108.55(9) ?
    O2 S14 C15 . . 109.88(9) ?
    N13 S14 C15 . . 106.39(8) ?
    C20 C15 C16 . . 120.91(18) ?
    C20 C15 S14 . . 118.98(15) ?
    C16 C15 S14 . . 120.08(15) ?
    C17 C16 C15 . . 118.92(19) ?
    C17 C16 H16 . . 120.5 ?
    C15 C16 H16 . . 120.5 ?
    C16 C17 C18 . . 121.72(19) ?
    C16 C17 H17 . . 119.1 ?
    C18 C17 H17 . . 119.1 ?
    C17 C18 C19 . . 118.33(18) ?
    C17 C18 C21 . . 121.4(2) ?
    C19 C18 C21 . . 120.3(2) ?
    C20 C19 C18 . . 121.4(2) ?
    C20 C19 H19 . . 119.3 ?
    C18 C19 H19 . . 119.3 ?
    C19 C20 C15 . . 118.67(19) ?
    C19 C20 H20 . . 120.7 ?
    C15 C20 H20 . . 120.7 ?
    C18 C21 H21A . . 109.5 ?
    C18 C21 H21B . . 109.5 ?
    H21A C21 H21B . . 109.5 ?
    C18 C21 H21C . . 109.5 ?
    H21A C21 H21C . . 109.5 ?
    H21B C21 H21C . . 109.5 ?
    O4 S22 O3 . . 121.39(10) ?
    O4 S22 N13 . . 107.88(9) ?
    O3 S22 N13 . . 103.99(9) ?
    O4 S22 C23 . . 109.14(9) ?
    O3 S22 C23 . . 108.52(10) ?
    N13 S22 C23 . . 104.60(8) ?
    C24 C23 C28 . . 120.01(19) ?
    C24 C23 S22 . . 120.34(16) ?
    C28 C23 S22 . . 119.63(16) ?
    C25 C24 C23 . . 120.1(2) ?
    C25 C24 H24 . . 120.0 ?
    C23 C24 H24 . . 120.0 ?
    C24 C25 C26 . . 121.3(2) ?
    C24 C25 H25 . . 119.4 ?
    C26 C25 H25 . . 119.4 ?
    C27 C26 C25 . . 117.8(2) ?
    C27 C26 C29 . . 121.4(2) ?
    C25 C26 C29 . . 120.8(2) ?
    C28 C27 C26 . . 121.8(2) ?
    C28 C27 H27 . . 119.1 ?
    C26 C27 H27 . . 119.1 ?
    C27 C28 C23 . . 119.0(2) ?
    C27 C28 H28 . . 120.5 ?
    C23 C28 H28 . . 120.5 ?
    C26 C29 H29A . . 109.5 ?
    C26 C29 H29B . . 109.5 ?
    H29A C29 H29B . . 109.5 ?
    C26 C29 H29C . . 109.5 ?
    H29A C29 H29C . . 109.5 ?
    H29B C29 H29C . . 109.5 ?
    C34 S30 C31 . . 88.39(9) ?
    N32 C31 N42 . . 122.52(17) ?
    N32 C31 S30 . . 116.37(14) ?
    N42 C31 S30 . . 121.10(14) ?
    C31 N32 C33 . . 109.64(16) ?
    C34 C33 N32 . . 114.17(16) ?
    C34 C33 C35 . . 127.37(17) ?
    N32 C33 C35 . . 118.45(17) ?
    C33 C34 S30 . . 111.43(14) ?
    C33 C34 H34 . . 124.3 ?
    S30 C34 H34 . . 124.3 ?
    C36 C35 C40 . . 117.44(18) ?
    C36 C35 C33 . . 121.25(17) ?
    C40 C35 C33 . . 121.31(18) ?
    C35 C36 C37 . . 121.1(2) ?
    C35 C36 H36 . . 119.5 ?
    C37 C36 H36 . . 119.5 ?
    C38 C37 C36 . . 121.7(2) ?
    C38 C37 H37 . . 119.2 ?
    C36 C37 H37 . . 119.2 ?
    C39 C38 C37 . . 116.9(2) ?
    C39 C38 C41 . . 121.0(2) ?
    C37 C38 C41 . . 122.0(2) ?
    C38 C39 C40 . . 122.0(2) ?
    C38 C39 H39 . . 119.0 ?
    C40 C39 H39 . . 119.0 ?
    C39 C40 C35 . . 120.9(2) ?
    C39 C40 H40 . . 119.6 ?
    C35 C40 H40 . . 119.6 ?
    C38 C41 H41A . . 109.5 ?
    C38 C41 H41B . . 109.5 ?
    H41A C41 H41B . . 109.5 ?
    C38 C41 H41C . . 109.5 ?
    H41A C41 H41C . . 109.5 ?
    H41B C41 H41C . . 109.5 ?
    C31 N42 S51 . . 118.07(13) y
    C31 N42 S43 . . 116.99(13) y
    S51 N42 S43 . . 122.71(9) y
    O5 S43 O6 . . 120.77(9) ?
    O5 S43 N42 . . 103.42(8) ?
    O6 S43 N42 . . 105.94(9) ?
    O5 S43 C44 . . 109.09(10) ?
    O6 S43 C44 . . 109.59(9) ?
    N42 S43 C44 . . 107.04(9) ?
    C49 C44 C45 . . 119.8(2) ?
    C49 C44 S43 . . 119.79(17) ?
    C45 C44 S43 . . 120.39(17) ?
    C46 C45 C44 . . 119.6(2) ?
    C46 C45 H45 . . 120.2 ?
    C44 C45 H45 . . 120.2 ?
    C45 C46 C47 . . 121.6(2) ?
    C45 C46 H46 . . 119.2 ?
    C47 C46 H46 . . 119.2 ?
    C46 C47 C48 . . 117.9(2) ?
    C46 C47 C50 . . 121.1(2) ?
    C48 C47 C50 . . 121.0(2) ?
    C49 C48 C47 . . 121.9(2) ?
    C49 C48 H48 . . 119.1 ?
    C47 C48 H48 . . 119.1 ?
    C48 C49 C44 . . 119.2(2) ?
    C48 C49 H49 . . 120.4 ?
    C44 C49 H49 . . 120.4 ?
    C47 C50 H50A . . 109.5 ?
    C47 C50 H50B . . 109.5 ?
    H50A C50 H50B . . 109.5 ?
    C47 C50 H50C . . 109.5 ?
    H50A C50 H50C . . 109.5 ?
    H50B C50 H50C . . 109.5 ?
    O8 S51 O7 . . 121.16(10) ?
    O8 S51 N42 . . 105.89(9) ?
    O7 S51 N42 . . 105.46(8) ?
    O8 S51 C52 . . 108.98(9) ?
    O7 S51 C52 . . 108.32(10) ?
    N42 S51 C52 . . 106.01(8) ?
    C57 C52 C53 . . 120.39(19) ?
    C57 C52 S51 . . 119.64(15) ?
    C53 C52 S51 . . 119.86(16) ?
    C54 C53 C52 . . 119.0(2) ?
    C54 C53 H53 . . 120.5 ?
    C52 C53 H53 . . 120.5 ?
    C55 C54 C53 . . 121.7(2) ?
    C55 C54 H54 . . 119.2 ?
    C53 C54 H54 . . 119.2 ?
    C54 C55 C56 . . 117.89(19) ?
    C54 C55 C58 . . 121.0(2) ?
    C56 C55 C58 . . 121.1(2) ?
    C57 C56 C55 . . 121.6(2) ?
    C57 C56 H56 . . 119.2 ?
    C55 C56 H56 . . 119.2 ?
    C52 C57 C56 . . 119.44(19) ?
    C52 C57 H57 . . 120.3 ?
    C56 C57 H57 . . 120.3 ?
    C55 C58 H58A . . 109.5 ?
    C55 C58 H58B . . 109.5 ?
    H58A C58 H58B . . 109.5 ?
    C55 C58 H58C . . 109.5 ?
    H58A C58 H58C . . 109.5 ?
    H58B C58 H58C . . 109.5 ?
loop_
    _geom_torsion_atom_site_label_1
    _geom_torsion_atom_site_label_2
    _geom_torsion_atom_site_label_3
    _geom_torsion_atom_site_label_4
    _geom_torsion_site_symmetry_1
    _geom_torsion_site_symmetry_2
    _geom_torsion_site_symmetry_3
    _geom_torsion_site_symmetry_4
    _geom_torsion
    _geom_torsion_publ_flag
    C5 S1 C2 N3 . . . . 0.20(16) ?
    C5 S1 C2 N13 . . . . -178.73(16) ?
    N13 C2 N3 C4 . . . . 179.31(17) ?
    S1 C2 N3 C4 . . . . 0.4(2) ?
    C2 N3 C4 C5 . . . . -1.0(2) ?
    C2 N3 C4 C6 . . . . 178.96(17) ?
    N3 C4 C5 S1 . . . . 1.1(2) ?
    C6 C4 C5 S1 . . . . -178.80(16) ?
    C2 S1 C5 C4 . . . . -0.73(16) ?
    C5 C4 C6 C11 . . . . -17.2(3) ?
    N3 C4 C6 C11 . . . . 162.9(2) ?
    C5 C4 C6 C7 . . . . 162.9(2) ?
    N3 C4 C6 C7 . . . . -17.0(3) ?
    C11 C6 C7 C8 . . . . -0.3(3) ?
    C4 C6 C7 C8 . . . . 179.6(2) ?
    C6 C7 C8 C9 . . . . -0.7(4) ?
    C7 C8 C9 C10 . . . . 1.4(3) ?
    C7 C8 C9 C12 . . . . -177.7(2) ?
    C8 C9 C10 C11 . . . . -1.1(4) ?
    C12 C9 C10 C11 . . . . 178.0(2) ?
    C9 C10 C11 C6 . . . . 0.2(4) ?
    C7 C6 C11 C10 . . . . 0.6(3) ?
    C4 C6 C11 C10 . . . . -179.4(2) ?
    N3 C2 N13 S14 . . . . 81.0(2) ?
    S1 C2 N13 S14 . . . . -100.19(16) ?
    N3 C2 N13 S22 . . . . -88.9(2) ?
    S1 C2 N13 S22 . . . . 89.99(16) ?
    C2 N13 S14 O1 . . . . 33.22(15) ?
    S22 N13 S14 O1 . . . . -157.66(10) ?
    C2 N13 S14 O2 . . . . 161.73(13) ?
    S22 N13 S14 O2 . . . . -29.15(13) ?
    C2 N13 S14 C15 . . . . -81.50(15) ?
    S22 N13 S14 C15 . . . . 87.62(12) ?
    O1 S14 C15 C20 . . . . -29.21(19) ?
    O2 S14 C15 C20 . . . . -163.45(16) ?
    N13 S14 C15 C20 . . . . 82.66(18) ?
    O1 S14 C15 C16 . . . . 148.83(16) ?
    O2 S14 C15 C16 . . . . 14.6(2) ?
    N13 S14 C15 C16 . . . . -99.30(17) ?
    C20 C15 C16 C17 . . . . 0.3(3) ?
    S14 C15 C16 C17 . . . . -177.72(15) ?
    C15 C16 C17 C18 . . . . -0.9(3) ?
    C16 C17 C18 C19 . . . . 0.8(3) ?
    C16 C17 C18 C21 . . . . -179.1(2) ?
    C17 C18 C19 C20 . . . . -0.1(3) ?
    C21 C18 C19 C20 . . . . 179.8(2) ?
    C18 C19 C20 C15 . . . . -0.4(3) ?
    C16 C15 C20 C19 . . . . 0.3(3) ?
    S14 C15 C20 C19 . . . . 178.36(16) ?
    C2 N13 S22 O4 . . . . 139.80(14) ?
    S14 N13 S22 O4 . . . . -29.35(13) ?
    C2 N13 S22 O3 . . . . 9.68(16) ?
    S14 N13 S22 O3 . . . . -159.47(11) ?
    C2 N13 S22 C23 . . . . -104.10(15) ?
    S14 N13 S22 C23 . . . . 86.76(12) ?
    O4 S22 C23 C24 . . . . 18.53(19) ?
    O3 S22 C23 C24 . . . . 152.78(16) ?
    N13 S22 C23 C24 . . . . -96.69(17) ?
    O4 S22 C23 C28 . . . . -163.06(17) ?
    O3 S22 C23 C28 . . . . -28.81(19) ?
    N13 S22 C23 C28 . . . . 81.72(18) ?
    C28 C23 C24 C25 . . . . -0.1(3) ?
    S22 C23 C24 C25 . . . . 178.32(16) ?
    C23 C24 C25 C26 . . . . -1.5(3) ?
    C24 C25 C26 C27 . . . . 2.2(3) ?
    C24 C25 C26 C29 . . . . -177.18(19) ?
    C25 C26 C27 C28 . . . . -1.3(3) ?
    C29 C26 C27 C28 . . . . 178.0(2) ?
    C26 C27 C28 C23 . . . . -0.2(3) ?
    C24 C23 C28 C27 . . . . 0.9(3) ?
    S22 C23 C28 C27 . . . . -177.50(16) ?
    C34 S30 C31 N32 . . . . 0.38(16) ?
    C34 S30 C31 N42 . . . . 179.08(17) ?
    N42 C31 N32 C33 . . . . -178.92(17) ?
    S30 C31 N32 C33 . . . . -0.2(2) ?
    C31 N32 C33 C34 . . . . -0.1(2) ?
    C31 N32 C33 C35 . . . . -179.46(16) ?
    N32 C33 C34 S30 . . . . 0.4(2) ?
    C35 C33 C34 S30 . . . . 179.67(15) ?
    C31 S30 C34 C33 . . . . -0.41(16) ?
    C34 C33 C35 C36 . . . . -179.7(2) ?
    N32 C33 C35 C36 . . . . -0.4(3) ?
    C34 C33 C35 C40 . . . . 0.2(3) ?
    N32 C33 C35 C40 . . . . 179.45(19) ?
    C40 C35 C36 C37 . . . . -0.6(3) ?
    C33 C35 C36 C37 . . . . 179.3(2) ?
    C35 C36 C37 C38 . . . . 1.3(4) ?
    C36 C37 C38 C39 . . . . -1.2(4) ?
    C36 C37 C38 C41 . . . . 178.4(2) ?
    C37 C38 C39 C40 . . . . 0.3(4) ?
    C41 C38 C39 C40 . . . . -179.2(2) ?
    C38 C39 C40 C35 . . . . 0.4(4) ?
    C36 C35 C40 C39 . . . . -0.3(3) ?
    C33 C35 C40 C39 . . . . 179.84(19) ?
    N32 C31 N42 S51 . . . . -81.3(2) ?
    S30 C31 N42 S51 . . . . 100.11(16) ?
    N32 C31 N42 S43 . . . . 82.2(2) ?
    S30 C31 N42 S43 . . . . -96.38(16) ?
    C31 N42 S43 O5 . . . . 26.11(16) ?
    S51 N42 S43 O5 . . . . -171.21(10) ?
    C31 N42 S43 O6 . . . . 154.07(14) ?
    S51 N42 S43 O6 . . . . -43.24(13) ?
    C31 N42 S43 C44 . . . . -89.03(15) ?
    S51 N42 S43 C44 . . . . 73.65(13) ?
    O5 S43 C44 C49 . . . . -31.6(2) ?
    O6 S43 C44 C49 . . . . -165.88(17) ?
    N42 S43 C44 C49 . . . . 79.7(2) ?
    O5 S43 C44 C45 . . . . 147.44(19) ?
    O6 S43 C44 C45 . . . . 13.2(2) ?
    N42 S43 C44 C45 . . . . -101.3(2) ?
    C49 C44 C45 C46 . . . . -0.6(4) ?
    S43 C44 C45 C46 . . . . -179.7(2) ?
    C44 C45 C46 C47 . . . . -0.6(4) ?
    C45 C46 C47 C48 . . . . 1.3(4) ?
    C45 C46 C47 C50 . . . . -178.0(2) ?
    C46 C47 C48 C49 . . . . -0.8(4) ?
    C50 C47 C48 C49 . . . . 178.5(2) ?
    C47 C48 C49 C44 . . . . -0.4(4) ?
    C45 C44 C49 C48 . . . . 1.1(4) ?
    S43 C44 C49 C48 . . . . -179.84(18) ?
    C31 N42 S51 O8 . . . . 139.98(14) ?
    S43 N42 S51 O8 . . . . -22.53(13) ?
    C31 N42 S51 O7 . . . . 10.41(16) ?
    S43 N42 S51 O7 . . . . -152.09(11) ?
    C31 N42 S51 C52 . . . . -104.33(15) ?
    S43 N42 S51 C52 . . . . 93.16(12) ?
    O8 S51 C52 C57 . . . . -145.10(16) ?
    O7 S51 C52 C57 . . . . -11.44(19) ?
    N42 S51 C52 C57 . . . . 101.34(17) ?
    O8 S51 C52 C53 . . . . 31.22(19) ?
    O7 S51 C52 C53 . . . . 164.87(16) ?
    N42 S51 C52 C53 . . . . -82.35(17) ?
    C57 C52 C53 C54 . . . . 0.0(3) ?
    S51 C52 C53 C54 . . . . -176.25(16) ?
    C52 C53 C54 C55 . . . . 0.1(3) ?
    C53 C54 C55 C56 . . . . 0.1(3) ?
    C53 C54 C55 C58 . . . . 179.68(19) ?
    C54 C55 C56 C57 . . . . -0.4(3) ?
    C58 C55 C56 C57 . . . . -179.97(19) ?
    C53 C52 C57 C56 . . . . -0.3(3) ?
    S51 C52 C57 C56 . . . . 175.97(15) ?
    C55 C56 C57 C52 . . . . 0.5(3) ?
loop_
    _geom_hbond_atom_site_label_D
    _geom_hbond_atom_site_label_H
    _geom_hbond_atom_site_label_A
    _geom_hbond_site_symmetry_A
    _geom_hbond_distance_DH
    _geom_hbond_distance_HA
    _geom_hbond_distance_DA
    _geom_hbond_angle_DHA
    C29 H29B O3 2_676 0.96 2.54 3.148(3) 122
    C50 H50C O5 2_675 0.96 2.47 3.397(3) 162
data_global
_journal_date_recd_electronic     2013-09-04
_journal_date_accepted     2013-11-25
_journal_name_full     'Acta Crystallographica, Section E'
_journal_year     2014
_journal_volume     70
_journal_issue      1
_journal_page_first     o6
_journal_page_last     o7
_journal_paper_category     QO
_journal_paper_doi     10.1107/S1600536813032145
_journal_coeditor_code     KP2458
_publ_contact_author_name     'Gumersindo Mir\'on-L\'opez'
_publ_contact_author_address
;
Facultad de Qu\'imica, Universidad
Aut\'onoma de Yucat\'an, Calle 41 No. 421, Col. Industrial, CP 97150,
M\'erida, Yucat\'an, Mexico
;
_publ_contact_author_email     'gmiron@uady.mx'
_publ_contact_author_fax     ?
_publ_contact_author_phone     ?
_publ_section_title
;\
4-Methyl-<i>N</i>-(4-methylphenylsulfonyl)-<i>N</i>-[4-(4-methylphenyl)-1,3-\
thiazol-2-yl]benzenesulfonamide
;
loop_
    _publ_author_name
    _publ_author_footnote
    _publ_author_address
    'Carballo, Rub\'en M.' .
;
Facultad de Qu\'imica, Universidad
Aut\'onoma de Yucat\'an, Calle 41 No. 421, Col. Industrial, CP 97150,
M\'erida, Yucat\'an, Mexico
;
    'Hern\'andez-Ortega, Sim\'on' .
;
Instituto de Qu\'imica
Universidad Nacional Aut\'onoma de M\'exico
Circuito exterior, Ciudad Universitaria,
M\'exico, DF 04510, Mexico
;
    'Padilla-Monta\~no, Nayely' .
;
Facultad de Qu\'imica, Universidad
Aut\'onoma de Yucat\'an, Calle 41 No. 421, Col. Industrial, CP 97150,
M\'erida, Yucat\'an, Mexico
;
    'Reyes-Mart\'inez, Reyna' .
;
Facultad de Qu\'imica, Universidad
Aut\'onoma de Yucat\'an, Calle 41 No. 421, Col. Industrial, CP 97150,
M\'erida, Yucat\'an, Mexico
;
    'Mir\'on-L\'opez, Gumersindo' .
;
Facultad de Qu\'imica, Universidad
Aut\'onoma de Yucat\'an, Calle 41 No. 421, Col. Industrial, CP 97150,
M\'erida, Yucat\'an, Mexico
;
