# Supplementary material for: 4-Methyl-N-(4-methyl­phenyl­sulfon­yl)-N-[4-(4-methyl­phen­yl)-1,3-thia­zol-2-yl]benzene­sulfonamide
Source: Acta Crystallogr Sect E Struct Rep Online. 2013 Dec 4;70(Pt 1):o6–7. doi: 10.1107/S1600536813032145 (PMC3914048; doi:10.1107/S1600536813032145)
Supplement: Supplementary file 2 [file e-70-000o6-Isup2.hkl]

#
# h,k,l, Fc-squared, Fo-squared, sigma(Fo-squared), status flag
#
data_I
_shelx_title ' 098QUL13 in P-1'
_shelx_refln_list_code          4
_shelx_F_calc_maximum      258.67
_exptl_crystal_F_000      1040.00
_reflns_d_resolution_high  0.8302

loop_
 _space_group_symop_operation_xyz
 'x, y, z'
 '-x, -y, -z'

_cell_length_a     8.3322
_cell_length_b    12.0630
_cell_length_c    23.5756
_cell_angle_alpha  84.615
_cell_angle_beta   87.022
_cell_angle_gamma  85.482

_shelx_F_squared_multiplier     1.000

loop_
 _refln_index_h
 _refln_index_k
 _refln_index_l
 _refln_F_squared_calc
 _refln_F_squared_meas
 _refln_F_squared_sigma
 _refln_observed_status
   1   0   0        220.66        218.64        18.01 o
   2   0   0       4551.67       4764.15        24.11 o
   3   0   0        772.20        756.14         9.42 o
   4   0   0        566.90        593.02        12.39 o
   5   0   0          2.51          0.23         1.42 o
   6   0   0        513.63        482.32        13.76 o
   7   0   0          1.72         -3.12         3.98 o
   8   0   0        160.65        181.36        15.37 o
   9   0   0         16.82         20.01         7.96 o
  -9   1   0         19.06         21.76         7.85 o
  -8   1   0          0.58         -1.17         4.66 o
  -7   1   0        478.83        476.19        38.35 o
  -6   1   0        350.85        338.22        10.90 o
  -5   1   0        633.50        614.19        13.02 o
  -4   1   0        404.31        372.73        10.40 o
  -3   1   0        689.41        699.74         7.84 o
  -2   1   0       5655.91       6186.15        33.84 o
  -1   1   0      17671.29      15409.92       815.84 o
   0   1   0       1991.18       1583.98       226.94 o
   1   1   0       8854.90       8950.83       257.63 o
   2   1   0       5416.94       6069.79        40.51 o
   3   1   0       1267.04       1179.72        21.80 o
   4   1   0        108.71        124.95         4.27 o
   5   1   0        154.12        165.08         7.71 o
   6   1   0        185.16        162.57         8.86 o
   7   1   0         62.12         59.93         7.09 o
   8   1   0         40.62         35.28         8.18 o
   9   1   0          3.12         10.71         6.48 o
  10   1   0         25.94         33.14         8.87 o
  -9   2   0         31.19         26.57        10.30 o
  -8   2   0        607.65        602.06        27.23 o
  -7   2   0          3.89          0.80         4.78 o
  -6   2   0        558.77        557.69        21.87 o
  -5   2   0         54.98         37.41         4.54 o
  -4   2   0         58.75         62.12         2.46 o
  -3   2   0          1.89         23.13        11.70 o
  -2   2   0       1286.92       1287.15        11.49 o
  -1   2   0        567.92        605.70         6.43 o
   0   2   0          5.22          1.61         0.86 o
   1   2   0       1854.78       1855.03        15.12 o
   2   2   0      24443.64      24911.34       396.49 o
   3   2   0         30.39         36.49        20.12 o
   4   2   0       3062.71       3477.45        57.14 o
   5   2   0        270.25        284.87        10.57 o
   6   2   0       1973.70       1989.06        29.41 o
   7   2   0        822.07        772.13        20.23 o
   8   2   0         15.50         22.37         7.06 o
   9   2   0        298.13        313.46        20.59 o
  -9   3   0        108.74        107.14        15.26 o
  -8   3   0         40.74         51.40        10.99 o
  -7   3   0        137.17        114.96        14.33 o
  -6   3   0          7.79          5.05         4.31 o
  -5   3   0       2258.57       2261.45        40.13 o
  -4   3   0       1940.12       2111.81        36.96 o
  -3   3   0          6.81          2.62         1.07 o
  -2   3   0        157.32        123.25         3.27 o
  -1   3   0        431.32        393.49         8.12 o
   0   3   0          1.74          1.19         0.37 o
   1   3   0        931.49       1016.24        17.77 o
   2   3   0        736.53        675.00         9.10 o
   3   3   0        418.61        528.37        13.23 o
   4   3   0       2044.15       1885.75        43.85 o
   5   3   0        662.92        635.89        40.81 o
   6   3   0       4234.79       4220.46       105.85 o
   7   3   0          1.05          4.79         3.54 o
   8   3   0          2.94          0.60         3.88 o
   9   3   0         15.00         15.45         6.96 o
  -9   4   0         29.68         34.31        10.01 o
  -8   4   0          8.94          5.95         6.26 o
  -7   4   0         56.00         46.00         9.53 o
  -6   4   0        194.82        198.70        14.22 o
  -5   4   0         93.03        110.30         8.60 o
  -4   4   0       1318.61       1321.94        23.81 o
  -3   4   0        209.41        205.48         5.70 o
  -2   4   0       4453.01       4661.31        45.77 o
  -1   4   0       1462.03       1478.95        14.83 o
   0   4   0       2161.17       2076.34        17.26 o
   1   4   0       9034.82       9743.77       102.97 o
   2   4   0         25.34         24.75         2.22 o
   3   4   0        542.35        529.05        33.56 o
   4   4   0        292.92        343.79         9.71 o
   5   4   0        412.74        419.51        15.09 o
   6   4   0          3.14          1.97         4.67 o
   7   4   0          0.03         -1.93         2.79 o
   8   4   0         41.40         35.88         6.82 o
   9   4   0        301.39        300.49        31.24 o
  -9   5   0         17.40          9.42         7.40 o
  -8   5   0         21.21         17.53        11.91 o
  -7   5   0         45.83         40.74         9.58 o
  -6   5   0       1617.09       1554.36        38.64 o
  -5   5   0         24.55         22.33         5.05 o
  -4   5   0         99.56        107.40         8.61 o
  -3   5   0       6221.79       6848.04       122.54 o
  -2   5   0       2393.72       2321.62        27.09 o
  -1   5   0       8825.79       9760.72       101.20 o
   0   5   0       1809.65       1863.43        17.79 o
   1   5   0        354.99        343.60         8.50 o
   2   5   0        580.39        529.57         8.18 o
   3   5   0        721.16        881.80        13.25 o
   4   5   0        388.37        363.40        16.90 o
   5   5   0        242.97        207.87        11.02 o
   6   5   0          3.66          0.69         2.92 o
   7   5   0         66.77         51.88         7.06 o
   8   5   0        117.40        104.92        14.21 o
   9   5   0          7.27          9.98        11.26 o
  -8   6   0        101.39         95.39        14.29 o
  -7   6   0        232.42        231.70        17.42 o
  -6   6   0        282.55        267.27        17.47 o
  -5   6   0         25.82         19.39         5.01 o
  -4   6   0        362.07        361.98        13.24 o
  -3   6   0       1238.17       1311.28        27.35 o
  -2   6   0          9.46         15.83         2.88 o
  -1   6   0        315.19        239.29         7.54 o
   0   6   0          0.90          0.45         1.20 o
   1   6   0          0.75          0.40         1.56 o
   2   6   0       2292.03       2596.27        39.17 o
   3   6   0        285.23        353.31         9.10 o
   4   6   0        146.29        161.55        10.12 o
   5   6   0        372.75        393.82        22.39 o
   6   6   0          0.10          1.69         2.08 o
   7   6   0        136.02        140.37        20.61 o
   8   6   0        139.83        143.33        17.39 o
   9   6   0        113.34        133.95        17.18 o
  -8   7   0         36.62         25.41         9.13 o
  -7   7   0        241.37        229.16        22.22 o
  -6   7   0         25.38          9.91         6.44 o
  -5   7   0        168.09        179.10        11.38 o
  -4   7   0        654.78        620.86        18.74 o
  -3   7   0        630.22        604.56        13.31 o
  -2   7   0          3.91          7.01         2.49 o
  -1   7   0        408.36        445.27        10.83 o
   0   7   0        446.44        474.70        11.36 o
   1   7   0        658.65        706.60        14.90 o
   2   7   0          4.20          2.10         2.85 o
   3   7   0        367.16        348.75        11.23 o
   4   7   0        282.65        314.99        25.27 o
   5   7   0        248.27        219.34        20.94 o
   6   7   0          6.27         13.20         8.05 o
   7   7   0        443.91        436.59        32.22 o
   8   7   0         10.38         17.33         7.73 o
   9   7   0          0.17         -4.06         5.57 o
  -7   8   0         61.45         45.69         9.76 o
  -6   8   0        233.80        245.59        17.37 o
  -5   8   0          2.56          7.33         4.57 o
  -4   8   0       1734.42       1709.84        31.78 o
  -3   8   0         88.92         97.13         6.70 o
  -2   8   0        320.77        311.92        10.24 o
  -1   8   0        332.91        333.74        10.25 o
   0   8   0        156.75        142.02         6.64 o
   1   8   0       2030.61       2112.09        42.12 o
   2   8   0        602.33        601.86        27.15 o
   3   8   0       3042.93       3089.29        46.76 o
   4   8   0          0.23          0.07         3.02 o
   5   8   0        161.38        167.44        19.96 o
   6   8   0         10.49          5.47         7.08 o
   7   8   0        116.69         96.58        19.96 o
   8   8   0          5.50          8.05         8.69 o
  -7   9   0        168.78        145.42        17.36 o
  -6   9   0          0.05          0.78         4.43 o
  -5   9   0         56.65         61.71         9.09 o
  -4   9   0         63.29         53.55         7.59 o
  -3   9   0        121.62        127.59         7.94 o
  -2   9   0        601.12        579.05        14.67 o
  -1   9   0       1086.02       1056.46        19.17 o
   0   9   0          8.36          6.91         3.37 o
   1   9   0        128.49        124.72         9.92 o
   2   9   0       1481.64       1451.69        38.16 o
   3   9   0         43.88         40.79         7.47 o
   4   9   0          3.29          3.28         3.99 o
   5   9   0        220.82        259.56        25.76 o
   6   9   0         56.57         64.70        17.38 o
   7   9   0         98.46         89.49        19.96 o
   8   9   0          0.27         -3.86         6.76 o
  -6  10   0          5.49         -2.25         6.12 o
  -5  10   0        187.02        195.74        14.68 o
  -4  10   0        308.66        335.03        15.82 o
  -3  10   0         95.09        105.31        10.12 o
  -2  10   0         26.17         28.76         4.82 o
  -1  10   0         27.21         28.50         4.98 o
   0  10   0        674.75        711.24        25.51 o
   1  10   0        204.36        189.62         9.96 o
   2  10   0          0.23         -0.56         4.56 o
   3  10   0         17.74         11.97         5.57 o
   4  10   0          9.26          6.22         5.34 o
   5  10   0        305.71        253.81        27.70 o
   6  10   0        107.02        150.98        25.75 o
   7  10   0          0.91          6.76         9.01 o
  -5  11   0         20.55         11.41         7.10 o
  -4  11   0         24.70         16.15         7.39 o
  -3  11   0         83.01         85.80        12.39 o
  -2  11   0         22.17         13.83         3.94 o
  -1  11   0        518.97        509.60        15.02 o
   0  11   0        305.87        284.52        13.15 o
   1  11   0        240.59        231.96        16.50 o
   2  11   0         81.21         75.93        11.71 o
   3  11   0         48.66         49.88        10.94 o
   4  11   0          0.44         -2.90         7.72 o
   5  11   0         32.94         30.90        12.55 o
   6  11   0         70.45         66.63        18.67 o
   7  11   0        158.23        158.40        27.69 o
  -4  12   0         39.41         50.57        11.64 o
  -3  12   0        106.33        112.10        15.26 o
  -2  12   0        248.69        234.45        17.06 o
  -1  12   0         39.70         50.81         7.77 o
   0  12   0          5.12          4.51         5.01 o
   1  12   0        754.58        708.01        28.73 o
   2  12   0          2.78          7.23         5.77 o
   3  12   0        420.89        451.54        23.11 o
   4  12   0         23.12         12.87        11.27 o
   5  12   0         56.83         67.60        18.35 o
   6  12   0        123.40        131.99        25.11 o
  -3  13   0         74.87         77.09        13.07 o
  -2  13   0         34.53         49.89        16.09 o
  -1  13   0        154.60        150.08        16.81 o
   0  13   0        276.31        320.33        20.69 o
   1  13   0         86.84         79.04        13.20 o
   2  13   0        261.90        267.85        19.16 o
   3  13   0         44.37         34.13         8.71 o
   4  13   0        264.22        285.32        32.53 o
   5  13   0         39.76         59.87        18.67 o
  -1  14   0         36.72         45.38        14.81 o
   0  14   0        152.43        182.12        19.80 o
   1  14   0        134.61        149.80        23.34 o
   2  14   0         23.57         22.03         8.37 o
   3  14   0         58.36         65.66        19.64 o
  -3 -14   1         29.72         43.13        16.09 o
  -2 -14   1         54.50         61.82        11.90 o
  -1 -14   1          2.21          7.01         6.46 o
   0 -14   1         11.75         11.23         7.04 o
   1 -14   1          1.26          3.22         7.40 o
  -4 -13   1         99.54        112.35        24.14 o
  -3 -13   1        165.69        189.49        17.25 o
  -2 -13   1          9.58         10.86         6.18 o
  -1 -13   1        170.74        180.00        18.90 o
   0 -13   1         66.97         56.46        11.02 o
   1 -13   1         99.08        109.97        14.69 o
   2 -13   1        123.88        163.54        28.33 o
   3 -13   1        205.88        209.88        18.01 o
  -6 -12   1          0.10          5.79         9.66 o
  -5 -12   1        159.46        128.78        25.11 o
  -4 -12   1         25.26         22.21        12.87 o
  -3 -12   1          0.01          2.05         5.26 o
  -2 -12   1         88.40         86.88        12.39 o
  -1 -12   1        847.52        889.26        32.26 o
   0 -12   1        269.00        272.33        20.93 o
   1 -12   1         47.97         40.24         9.10 o
   2 -12   1         18.82         21.53         7.65 o
   3 -12   1        293.49        296.86        20.36 o
   4 -12   1         15.56         15.17         7.58 o
  -6 -11   1         42.36         27.36        12.88 o
  -5 -11   1        110.24        105.27        21.25 o
  -4 -11   1        485.35        466.27        35.12 o
  -3 -11   1        142.24        142.59        13.83 o
  -2 -11   1       2062.50       2080.04        46.14 o
  -1 -11   1        313.51        335.28        24.32 o
   0 -11   1          2.95          5.62         2.95 o
   1 -11   1         25.75         25.33         4.73 o
   2 -11   1        351.70        390.48        13.62 o
   3 -11   1          0.47         -2.85         2.85 o
   4 -11   1         29.35         21.59         8.03 o
   5 -11   1         39.83         41.68        10.67 o
  -7 -10   1          7.43         12.23        11.26 o
  -6 -10   1         26.64         28.97        13.20 o
  -5 -10   1        631.14        579.27        39.33 o
  -4 -10   1        346.88        327.24        17.72 o
  -3 -10   1         60.63         58.54         9.26 o
  -2 -10   1        176.83        178.01        13.71 o
  -1 -10   1        210.09        201.67        10.00 o
   0 -10   1        372.85        382.17        14.36 o
   1 -10   1        321.67        330.52        12.02 o
   2 -10   1        338.41        320.40        11.77 o
   3 -10   1         78.33         91.01         9.70 o
   4 -10   1        136.66        143.38        11.98 o
   5 -10   1        202.13        234.09        14.54 o
   6 -10   1         27.57         24.83         8.94 o
  -8  -9   1         37.95         50.21        16.09 o
  -7  -9   1          3.70          3.22         8.37 o
  -6  -9   1         67.17         53.11        15.13 o
  -5  -9   1        706.04        644.25        38.69 o
  -4  -9   1         53.06         59.91         9.20 o
  -3  -9   1        398.07        371.50        17.79 o
  -2  -9   1        105.69        122.70         8.28 o
  -1  -9   1         51.18         54.79         6.18 o
   0  -9   1        713.39        734.28        15.68 o
   1  -9   1         20.56         22.65         4.09 o
   2  -9   1        456.06        447.67        13.05 o
   3  -9   1        328.20        340.90        11.64 o
   4  -9   1        402.06        393.79        18.74 o
   5  -9   1        888.17        894.61        25.81 o
   6  -9   1          2.37          2.70         4.18 o
   7  -9   1         38.64         48.52        10.92 o
  -8  -8   1         11.87          6.12         7.72 o
  -7  -8   1        237.07        196.76        24.47 o
  -6  -8   1          1.71          0.00         5.47 o
  -5  -8   1         62.98         94.00        17.70 o
  -4  -8   1         87.99         81.26         9.51 o
  -3  -8   1        668.52        685.21        21.85 o
  -2  -8   1         56.09         63.17         5.27 o
  -1  -8   1       1020.76       1004.67        18.82 o
   0  -8   1        159.74        138.58         6.66 o
   1  -8   1        698.88        721.96        14.90 o
   2  -8   1       1102.10       1179.48        19.41 o
   3  -8   1        272.44        231.62         9.24 o
   4  -8   1        367.08        337.89        15.10 o
   5  -8   1        211.25        207.24        12.68 o
   6  -8   1          3.83          6.53         4.61 o
   7  -8   1         16.86         13.84         6.71 o
  -9  -7   1          9.08          4.41         6.92 o
  -8  -7   1         71.00         88.20        18.99 o
  -7  -7   1         25.54          8.05         9.33 o
  -6  -7   1         78.26         59.88        13.84 o
  -5  -7   1        159.46        150.37        18.68 o
  -4  -7   1          6.85          6.40         2.06 o
  -3  -7   1         99.15         87.28         3.62 o
  -2  -7   1       5410.21       5715.61        64.65 o
  -1  -7   1        886.22        902.27        16.38 o
   0  -7   1        409.06        402.89        10.16 o
   1  -7   1        870.25        956.32        19.81 o
   2  -7   1        831.06        826.45        24.04 o
   3  -7   1       1139.95       1158.40        18.20 o
   4  -7   1         25.21         24.84         5.48 o
   5  -7   1        140.10        156.84        11.50 o
   6  -7   1        182.00        189.38        12.81 o
   7  -7   1        318.23        327.13        20.95 o
   8  -7   1          2.32          1.04         6.28 o
  -9  -6   1         17.75         24.87         8.97 o
  -8  -6   1        553.55        562.56        47.86 o
  -7  -6   1        294.53        269.27        24.80 o
  -6  -6   1         17.99          8.69         7.40 o
  -5  -6   1        323.61        336.76        23.33 o
  -4  -6   1        124.98        115.31         5.51 o
  -3  -6   1        149.21        146.69         6.42 o
  -2  -6   1         84.98         98.29         6.20 o
  -1  -6   1       1651.75       1707.11        20.40 o
   0  -6   1        124.13        114.76         5.15 o
   1  -6   1       4817.31       5010.37        50.46 o
   2  -6   1          0.97         -1.63         1.63 o
   3  -6   1        458.53        461.08        10.61 o
   4  -6   1        287.29        288.56         8.67 o
   5  -6   1         83.74         86.03         9.15 o
   6  -6   1         29.92         26.27         6.22 o
   7  -6   1         66.65         72.27        13.84 o
   8  -6   1          8.72          4.85         6.11 o
  -9  -5   1         33.80         42.49        15.13 o
  -8  -5   1        106.42        122.11        15.38 o
  -7  -5   1          0.78         -0.97         5.47 o
  -6  -5   1         20.24         22.89         5.17 o
  -5  -5   1       1065.99       1051.11        21.56 o
  -4  -5   1          0.35          0.93         1.95 o
  -3  -5   1         63.76         58.68         3.14 o
  -2  -5   1         64.44         52.26         2.69 o
  -1  -5   1        178.69        140.80         4.64 o
   0  -5   1       1395.56       1364.59        15.34 o
   1  -5   1       1195.75       1457.32        18.93 o
   2  -5   1        367.69        359.59         8.78 o
   3  -5   1         34.40         28.06         3.01 o
   4  -5   1        300.12        309.24        13.35 o
   5  -5   1        602.14        638.12        18.57 o
   6  -5   1        643.14        685.11        20.69 o
   7  -5   1        134.90        128.00        22.54 o
   8  -5   1          0.03          1.31         5.64 o
   9  -5   1         16.46          3.38         6.14 o
  -9  -4   1          0.66          4.83         9.33 o
  -8  -4   1         47.53         42.81         9.82 o
  -7  -4   1         81.25         85.01         8.43 o
  -6  -4   1       1433.26       1456.82        35.08 o
  -5  -4   1       1864.55       1952.12       102.38 o
  -4  -4   1        797.37        922.89        37.94 o
  -3  -4   1        234.04        220.30         9.17 o
  -2  -4   1        860.93       1054.70        15.04 o
  -1  -4   1        433.48        431.91        16.52 o
   0  -4   1       3069.84       3159.40        23.44 o
   1  -4   1       1476.67       1393.83        14.52 o
   2  -4   1        709.48        541.54         9.28 o
   3  -4   1        283.71        297.89         4.96 o
   4  -4   1       2413.25       2487.88        31.70 o
   5  -4   1          7.31          5.96         3.25 o
   6  -4   1          2.45         -1.04         3.70 o
   7  -4   1          4.23          3.59         4.63 o
   8  -4   1          0.93         -0.59         5.18 o
   9  -4   1         63.02         68.82        16.74 o
  -9  -3   1         12.24         10.94         9.66 o
  -8  -3   1         91.93         98.72        11.10 o
  -7  -3   1         39.26         36.61         6.14 o
  -6  -3   1         58.94         71.20         8.97 o
  -5  -3   1        443.74        463.90        15.42 o
  -4  -3   1        177.85        239.65         9.98 o
  -3  -3   1       9083.11      10060.94       229.81 o
  -2  -3   1        578.26        465.98         7.85 o
  -1  -3   1          6.41          5.57         0.94 o
   0  -3   1       2819.72       2796.82        21.38 o
   1  -3   1       5153.35       5498.95        96.49 o
   2  -3   1        349.11        380.37         5.39 o
   3  -3   1       2711.53       3005.51        29.79 o
   4  -3   1        263.31        212.36         9.11 o
   5  -3   1       1407.91       1512.25        49.42 o
   6  -3   1         38.35         34.85         7.42 o
   7  -3   1         68.26         64.37        11.04 o
   8  -3   1        171.14        149.02        16.96 o
   9  -3   1        111.04        108.62        23.34 o
  -9  -2   1        100.35        104.25        14.75 o
  -8  -2   1        132.97        125.52        14.22 o
  -7  -2   1        246.94        225.34        11.54 o
  -6  -2   1         28.78         25.69         5.02 o
  -5  -2   1         56.08         52.32         3.46 o
  -4  -2   1        247.25        249.37        10.25 o
  -3  -2   1        129.78        172.35         7.34 o
  -2  -2   1      28443.17      27184.92      1414.93 o
  -1  -2   1       1356.38       1399.86        28.07 o
   0  -2   1       2385.33       2440.65        11.27 o
   1  -2   1      19628.41      19008.78       511.13 o
   2  -2   1       1543.79       1588.73        18.74 o
   3  -2   1         66.32         54.50         4.36 o
   4  -2   1       3202.76       3372.58        83.25 o
   5  -2   1         10.46          5.08         3.16 o
   6  -2   1          8.16          7.19         5.12 o
   7  -2   1        156.81        171.75        14.33 o
   8  -2   1        321.67        342.44        23.51 o
   9  -2   1        218.97        232.21        23.67 o
  -9  -1   1          1.82         10.52         6.23 o
  -8  -1   1         34.58         29.43         8.04 o
  -7  -1   1          0.41          0.05         2.77 o
  -6  -1   1        709.30        715.97        17.57 o
  -5  -1   1         61.16         56.28         3.68 o
  -4  -1   1       2075.77       2232.59        19.80 o
  -3  -1   1       1013.13       1033.42        18.79 o
  -2  -1   1       9347.35      10303.13        88.46 o
  -1  -1   1        473.78        449.84         4.61 o
   0  -1   1       6568.54       6739.04       139.88 o
   1  -1   1       5013.27       5472.73        95.31 o
   2  -1   1        986.96        971.76        12.31 o
   3  -1   1       2787.95       2890.06        25.48 o
   4  -1   1          7.38          2.48         1.19 o
   5  -1   1         82.92         82.16         5.06 o
   6  -1   1        810.82        801.86        26.46 o
   7  -1   1       1650.79       1721.67        40.92 o
   8  -1   1          0.04         -2.74         4.32 o
   9  -1   1          1.24         -1.06         4.79 o
  -9   0   1        168.53        176.79        17.19 o
  -8   0   1         69.92         73.17        11.60 o
  -7   0   1        855.38        873.60        28.80 o
  -6   0   1        134.84        144.13         8.18 o
  -5   0   1        149.25        142.48         7.03 o
  -4   0   1        123.24        106.81         5.44 o
  -3   0   1       1801.08       1787.55        15.13 o
  -2   0   1       9066.38      10390.01       114.62 o
  -1   0   1       1523.15       1588.03         9.45 o
   1   0   1        229.79        219.93         2.73 o
   2   0   1         49.12         59.91         2.00 o
   3   0   1         15.71         13.12         1.68 o
   4   0   1        295.11        271.81         9.24 o
   5   0   1        586.38        571.54        13.22 o
   6   0   1         84.35         67.64         9.33 o
   7   0   1         85.02         66.62        10.13 o
   8   0   1         89.85         89.75        12.74 o
   9   0   1          6.71          9.01         6.14 o
  -9   1   1         33.04         40.09         9.75 o
  -8   1   1        392.33        390.68        21.87 o
  -7   1   1         28.15         28.62         7.50 o
  -6   1   1       1033.19       1005.60        25.80 o
  -5   1   1        207.04        188.80         7.61 o
  -4   1   1        330.87        294.77         8.28 o
  -3   1   1        221.72        167.16         5.46 o
  -2   1   1        173.46        166.98         3.33 o
  -1   1   1      21369.81      17409.79      1330.61 o
   0   1   1         63.58         69.80         7.71 o
   1   1   1       6004.10       6421.75        67.29 o
   2   1   1       3369.34       3717.49        46.29 o
   3   1   1         38.17         46.14         3.73 o
   4   1   1        412.26        419.50        10.71 o
   5   1   1          0.24          2.01         1.77 o
   6   1   1         22.33         19.21         4.29 o
   7   1   1        462.52        416.63        20.68 o
   8   1   1         17.88         14.96         6.03 o
   9   1   1        132.11        147.66        17.18 o
  10   1   1          0.47         -1.04         4.10 o
  -9   2   1        133.22        144.15        17.51 o
  -8   2   1        135.37        113.93        14.62 o
  -7   2   1          1.88         -0.38         5.00 o
  -6   2   1         68.23         76.72        10.11 o
  -5   2   1        227.83        186.46         6.93 o
  -4   2   1        832.04        778.81        12.59 o
  -3   2   1       1712.89       1755.59        53.32 o
  -2   2   1       1139.63       1176.80         9.70 o
  -1   2   1       4302.90       4646.05        45.99 o
   0   2   1      18446.30      16432.17       976.34 o
   1   2   1         34.95         28.81         2.23 o
   3   2   1       6937.15       7712.19       240.15 o
   4   2   1       2385.90       2474.46        32.25 o
   5   2   1         24.93         28.68         4.26 o
   6   2   1        377.19        363.43        13.23 o
   7   2   1          5.86          7.74         4.05 o
   8   2   1         18.59         15.04         6.09 o
   9   2   1         36.53         31.54         8.97 o
  10   2   1         35.81         53.59        10.69 o
  -9   3   1        172.14        163.18        18.86 o
  -8   3   1         81.00         70.60        12.28 o
  -7   3   1         58.51         43.59         9.26 o
  -6   3   1         17.02         19.06         5.45 o
  -5   3   1         34.80         37.63         3.33 o
  -4   3   1         16.32         21.01         2.62 o
  -3   3   1       4369.97       4569.81        51.72 o
  -2   3   1       1239.69       1116.59        11.97 o
  -1   3   1       5840.52       5977.91        47.12 o
   0   3   1          3.94          6.86         1.02 o
   1   3   1        609.17        614.02         8.26 o
   2   3   1       1955.12       2308.07        14.94 o
   3   3   1       6953.60       7285.77       165.48 o
   4   3   1       3204.52       3667.59       113.77 o
   5   3   1        404.91        418.36        12.77 o
   6   3   1       1029.44       1041.94        33.39 o
   7   3   1        157.79        163.94        10.62 o
   8   3   1         12.39         12.39         6.14 o
   9   3   1         36.32         33.21         8.87 o
  -9   4   1         11.45          7.06         6.09 o
  -8   4   1          8.90          6.38         5.95 o
  -7   4   1         91.17         99.67        13.05 o
  -6   4   1        407.23        408.14        19.68 o
  -5   4   1         61.71         68.42         8.97 o
  -4   4   1       1049.16       1031.97        25.93 o
  -3   4   1       1613.03       1491.96        16.43 o
  -2   4   1        688.58        735.01        10.96 o
  -1   4   1        771.89        815.91        10.91 o
   0   4   1         24.93         25.00         2.00 o
   1   4   1        159.86        142.86         4.35 o
   2   4   1       2959.59       2748.36        19.10 o
   3   4   1       1743.10       1793.62        17.42 o
   4   4   1          0.38         -0.05         2.32 o
   5   4   1         24.52         18.43         4.83 o
   6   4   1       1125.42       1170.22        23.59 o
   7   4   1        674.85        606.11        18.51 o
   8   4   1        304.85        313.50        14.76 o
   9   4   1         43.07         45.06        17.06 o
  -9   5   1          0.31         -2.70         7.08 o
  -8   5   1          7.02         -1.21         5.45 o
  -7   5   1         81.61         79.93        12.33 o
  -6   5   1          1.05          0.83         4.63 o
  -5   5   1       1388.31       1352.12        32.70 o
  -4   5   1        436.65        416.76         9.20 o
  -3   5   1        291.46        320.69         8.46 o
  -2   5   1        515.90        426.71         9.29 o
  -1   5   1         16.81         22.68         3.16 o
   0   5   1         61.86         56.29         3.44 o
   1   5   1       2253.76       2413.44        23.08 o
   2   5   1         30.31         30.01         3.16 o
   3   5   1        926.80        927.20        14.32 o
   4   5   1         38.13         43.51         3.63 o
   5   5   1        236.22        244.45        11.92 o
   6   5   1         23.44         32.67         8.85 o
   7   5   1        103.07        104.61         8.99 o
   8   5   1        630.19        625.65        27.12 o
   9   5   1         36.39         39.27        15.13 o
  -8   6   1        101.19        128.67        16.91 o
  -7   6   1        170.24        157.85        17.10 o
  -6   6   1         16.61         16.58         6.37 o
  -5   6   1        174.03        168.96        10.57 o
  -4   6   1        527.90        556.95        11.70 o
  -3   6   1        167.17        151.61        10.32 o
  -2   6   1        788.57        784.69        13.61 o
  -1   6   1       1380.84       1479.53        17.90 o
   0   6   1        442.16        463.53         9.78 o
   1   6   1        152.97        182.29         7.15 o
   2   6   1       1061.18        961.71        16.40 o
   3   6   1       1815.19       1861.41        34.22 o
   4   6   1        230.67        228.17        10.05 o
   5   6   1          6.42          7.06         3.70 o
   6   6   1          8.29         18.22         4.76 o
   7   6   1         21.35         13.78         6.23 o
   8   6   1         52.82         50.89        11.35 o
   9   6   1         12.00         10.44         7.04 o
  -8   7   1          0.62         -0.29         6.44 o
  -7   7   1          4.16          3.88         5.45 o
  -6   7   1        186.34        177.80        15.68 o
  -5   7   1        188.48        178.94        11.26 o
  -4   7   1       3606.92       3422.65        66.95 o
  -3   7   1         56.95         60.25         5.11 o
  -2   7   1        122.09        125.99         6.27 o
  -1   7   1        728.51        736.31        15.56 o
   0   7   1        125.40         89.61         5.20 o
   1   7   1       7570.27       8274.17        95.41 o
   2   7   1        695.16        653.43        14.10 o
   3   7   1       4107.99       4200.71        47.80 o
   4   7   1        672.22        678.48        24.13 o
   5   7   1         71.21         95.48        14.00 o
   6   7   1          0.63          3.86         5.79 o
   7   7   1        154.58        163.88        24.47 o
   8   7   1          1.61          3.42         9.66 o
   9   7   1          0.22          0.60         5.64 o
  -7   8   1        125.86        148.80        17.37 o
  -6   8   1        101.53         92.57        12.86 o
  -5   8   1        865.59        834.74        23.78 o
  -4   8   1        822.47        806.26        22.06 o
  -3   8   1        128.27        110.87         7.07 o
  -2   8   1        211.38        205.07         8.38 o
  -1   8   1        199.67        181.25         7.63 o
   0   8   1        966.97        985.11        19.93 o
   1   8   1         47.23         47.73         5.57 o
   2   8   1        611.99        637.90        31.61 o
   3   8   1         36.85         37.10         6.09 o
   4   8   1          3.52          1.68         1.70 o
   5   8   1         19.00         12.23         8.37 o
   6   8   1         23.80         19.63        10.94 o
   7   8   1          8.20         -3.54         7.08 o
   8   8   1          4.38          5.93         5.94 o
  -7   9   1        114.24        102.69        21.89 o
  -6   9   1         24.89         22.15         7.50 o
  -5   9   1        441.03        448.08        18.52 o
  -4   9   1         90.68         88.41         9.61 o
  -3   9   1        911.79        926.03        18.65 o
  -2   9   1         12.37          6.97         3.08 o
  -1   9   1       2577.75       2587.78        29.56 o
   0   9   1        108.16         96.26         9.18 o
   1   9   1        327.03        335.22        15.45 o
   2   9   1         80.33         92.71         9.41 o
   3   9   1       1130.22       1146.37        29.59 o
   4   9   1         62.51         58.25         8.57 o
   5   9   1         20.06         18.67        10.94 o
   6   9   1          7.27         16.41        10.30 o
   7   9   1          0.49         -6.12         6.12 o
   8   9   1         74.20         69.32        13.20 o
  -6  10   1          1.94         -0.32         6.44 o
  -5  10   1          9.25          4.30         5.71 o
  -4  10   1          5.55          4.28         3.88 o
  -3  10   1         13.24         12.02         4.28 o
  -2  10   1       1436.48       1458.66        27.84 o
  -1  10   1        294.20        316.27        11.44 o
   0  10   1          0.35          1.15         3.10 o
   1  10   1        454.53        456.77        15.27 o
   2  10   1       1535.32       1479.06        36.21 o
   3  10   1         30.74         27.76         7.02 o
   4  10   1         52.41         47.47         8.80 o
   5  10   1        314.22        287.31        28.99 o
   6  10   1          4.74          4.18         8.37 o
   7  10   1         46.59         65.66        18.35 o
  -5  11   1         23.53         16.09        10.62 o
  -4  11   1         21.70         23.90         7.88 o
  -3  11   1         70.56         72.06        11.94 o
  -2  11   1          0.79         -2.47         2.47 o
  -1  11   1        202.37        171.43         9.31 o
   0  11   1         50.84         49.06         9.98 o
   1  11   1        419.66        440.44        23.68 o
   2  11   1        519.63        447.62        22.25 o
   3  11   1        346.09        327.55        18.94 o
   4  11   1          6.60         10.94         9.01 o
   5  11   1        417.61        429.77        35.12 o
   6  11   1         16.54         20.60        12.87 o
   7  11   1          8.57         -6.76         6.76 o
  -4  12   1         22.36         26.89         8.62 o
  -3  12   1        282.23        301.62        31.08 o
  -2  12   1        210.64        243.49        13.89 o
  -1  12   1         10.46         15.90         5.07 o
   0  12   1         27.09         29.13         7.74 o
   1  12   1         10.60          9.33         6.60 o
   2  12   1         41.76         43.58         9.98 o
   3  12   1          4.07          8.54         5.77 o
   4  12   1        229.81        238.62        28.34 o
   5  12   1        183.23        205.10        31.23 o
   6  12   1        118.75        118.15        24.79 o
  -3  13   1          1.18          2.93         5.17 o
  -2  13   1         51.25         62.41        11.29 o
  -1  13   1         11.35         19.42         6.78 o
   0  13   1          0.16         -2.82         5.47 o
   1  13   1         76.90         93.79        15.45 o
   2  13   1          1.01          0.97         5.00 o
   3  13   1         22.75         20.26         7.32 o
   4  13   1         82.52         93.03        23.18 o
   5  13   1          1.08         -1.61        10.30 o
  -1  14   1          0.08         -0.77         6.28 o
   0  14   1         12.05         12.35         7.14 o
   1  14   1        109.08        116.84        16.04 o
   2  14   1          0.24         -0.56         5.00 o
   3  14   1        242.14        265.02        31.24 o
  -2 -14   2          6.61          5.59         6.03 o
  -1 -14   2         34.28         30.19         9.32 o
   0 -14   2        444.68        485.17        26.40 o
   1 -14   2        193.59        213.47        32.20 o
  -4 -13   2         14.44          9.66        10.94 o
  -3 -13   2         23.46         13.30         6.88 o
  -2 -13   2          0.99          9.04         5.95 o
  -1 -13   2        103.00        123.06        15.79 o
   0 -13   2         66.41         72.50        12.16 o
   1 -13   2          1.66          1.52         5.34 o
   2 -13   2        242.31        236.68        28.02 o
   3 -13   2          4.53         15.13        10.94 o
  -6 -12   2         23.75         26.39        13.84 o
  -5 -12   2        201.26        199.31        29.95 o
  -4 -12   2          0.82          2.25         8.69 o
  -3 -12   2          4.65          3.74         4.89 o
  -2 -12   2         53.32         55.73        10.52 o
  -1 -12   2         37.38         43.92         9.94 o
   0 -12   2         31.09         28.50         7.93 o
   1 -12   2         24.97         35.80         6.75 o
   2 -12   2        109.11        117.51        19.32 o
   3 -12   2        378.53        418.81        23.62 o
   4 -12   2          0.05          2.12         5.17 o
  -6 -11   2         23.18         18.99        12.87 o
  -5 -11   2          0.31          5.47         9.66 o
  -4 -11   2         47.75         47.96        14.81 o
  -3 -11   2        185.54        190.13        16.06 o
  -2 -11   2          6.32         -2.49         5.41 o
  -1 -11   2        145.71        131.91        14.57 o
   0 -11   2         77.97         70.06        10.90 o
   1 -11   2        262.74        227.04        10.59 o
   2 -11   2          8.97          6.76         3.21 o
   3 -11   2        202.08        194.30        12.63 o
   4 -11   2         12.78         17.64         5.66 o
   5 -11   2        156.97        199.31        21.27 o
  -7 -10   2          6.26         14.81        10.62 o
  -6 -10   2         27.70         19.63        12.55 o
  -5 -10   2        397.69        387.56        32.54 o
  -4 -10   2        144.84        149.66        13.28 o
  -3 -10   2          1.03          1.92         4.52 o
  -2 -10   2         10.49          7.85         5.64 o
  -1 -10   2        477.42        467.63        21.08 o
   0 -10   2        413.01        446.34        15.34 o
   1 -10   2       2748.91       2726.64        32.87 o
   2 -10   2        116.85        115.27         8.29 o
   3 -10   2         16.97         22.42         5.61 o
   4 -10   2          4.28          2.67         3.97 o
   5 -10   2        199.41        222.40        14.42 o
   6 -10   2          3.31          1.72         4.51 o
  -8  -9   2         21.40         15.77        10.30 o
  -7  -9   2         32.67         42.16        14.48 o
  -6  -9   2          1.70          2.90         7.72 o
  -5  -9   2          0.89          2.25         7.72 o
  -4  -9   2        259.44        271.52        15.32 o
  -3  -9   2        507.21        473.79        20.12 o
  -2  -9   2        706.52        696.82        28.22 o
  -1  -9   2       1090.09       1074.70        20.65 o
   0  -9   2       1531.57       1506.73        22.35 o
   1  -9   2        163.84        177.10         8.49 o
   2  -9   2        706.01        674.23        15.92 o
   3  -9   2         19.79         17.46         4.07 o
   4  -9   2        138.63        140.32        12.13 o
   5  -9   2         33.75         24.05         6.04 o
   6  -9   2         51.46         63.49         9.60 o
   7  -9   2         24.52         15.91         7.96 o
  -8  -8   2         11.54         10.30         8.69 o
  -7  -8   2         68.35        100.11        20.60 o
  -6  -8   2        197.87        184.51        22.22 o
  -5  -8   2          5.44          4.83         7.40 o
  -4  -8   2        996.57        990.12        26.20 o
  -3  -8   2       1350.13       1303.45        30.49 o
  -2  -8   2        125.02        126.45         6.44 o
  -1  -8   2        641.90        599.71        14.44 o
   0  -8   2        676.35        727.63        14.64 o
   1  -8   2        110.59        119.89         6.51 o
   2  -8   2        435.81        383.90        11.44 o
   3  -8   2         80.46         75.10         6.60 o
   4  -8   2        603.71        561.50        18.86 o
   5  -8   2         61.38         72.60         9.35 o
   6  -8   2         48.61         41.93         7.67 o
   7  -8   2         16.82         20.96         7.73 o
  -9  -7   2         39.57         39.27        16.42 o
  -8  -7   2        104.24         91.43        19.64 o
  -7  -7   2        488.38        483.68        34.48 o
  -6  -7   2         39.62         37.34        12.23 o
  -5  -7   2        139.92        126.86        19.32 o
  -4  -7   2        135.41        143.28        17.07 o
  -3  -7   2         21.49         32.83         9.98 o
  -2  -7   2         80.59        100.08         4.54 o
  -1  -7   2        445.79        435.74        13.70 o
   0  -7   2       1710.43       1873.42        21.56 o
   1  -7   2         62.72         49.56         4.69 o
   2  -7   2        182.21        175.88         7.44 o
   3  -7   2       1077.60       1084.81        17.62 o
   4  -7   2        313.98        298.62        13.97 o
   5  -7   2        173.74        166.30        11.39 o
   6  -7   2        325.67        311.71        15.80 o
   7  -7   2        224.30        243.05        18.83 o
   8  -7   2         25.26         28.31         8.88 o
  -9  -6   2         37.67         48.42        11.21 o
  -8  -6   2         29.39         27.68        12.23 o
  -7  -6   2          2.77         -6.44         6.44 o
  -6  -6   2         90.44         83.70        16.10 o
  -5  -6   2         90.90        108.87         7.57 o
  -4  -6   2        130.45        110.95        15.13 o
  -3  -6   2       1013.15       1192.25        48.63 o
  -2  -6   2        225.04        234.47         7.15 o
  -1  -6   2         80.49         98.13         5.75 o
   0  -6   2        949.58        993.32        19.97 o
   2  -6   2       4922.55       5077.63        86.42 o
   3  -6   2       1026.97       1054.00        18.93 o
   4  -6   2          0.14          1.59         2.77 o
   5  -6   2        174.84        164.03        10.64 o
   6  -6   2        444.77        386.43        16.74 o
   7  -6   2          1.53          8.45         6.32 o
   8  -6   2        207.38        213.84        19.73 o
  -9  -5   2        170.26        198.33        31.55 o
  -8  -5   2          3.67         13.84        13.52 o
  -7  -5   2          1.59          2.90         6.44 o
  -6  -5   2         86.84         99.20         8.57 o
  -5  -5   2        783.10        828.57        36.62 o
  -4  -5   2         96.02         79.73         5.55 o
  -3  -5   2        198.05        236.65         6.56 o
  -2  -5   2        606.88        635.11         7.02 o
  -1  -5   2       1386.77       1337.24        52.85 o
   0  -5   2       2729.96       2823.65        24.98 o
   1  -5   2       1929.59       2135.25        27.30 o
   2  -5   2      10577.46      11568.47       148.58 o
   3  -5   2        252.61        265.21         7.18 o
   4  -5   2        351.18        308.08        12.27 o
   5  -5   2        121.77        130.41        10.25 o
   6  -5   2          2.03          0.82         3.31 o
   7  -5   2        556.47        550.21        25.63 o
   8  -5   2        262.78        281.95        20.69 o
   9  -5   2         16.46         17.03         7.79 o
  -9  -4   2          8.30         15.77        11.91 o
  -8  -4   2        546.44        571.39        25.64 o
  -7  -4   2          0.21         -0.46         2.85 o
  -6  -4   2       1954.67       1925.97        40.96 o
  -5  -4   2       1320.85       1311.50        62.24 o
  -4  -4   2       1241.21       1221.17        39.14 o
  -3  -4   2        267.04        264.73         8.01 o
  -2  -4   2         34.10         14.49         4.83 o
  -1  -4   2          7.02          7.32         1.07 o
   0  -4   2        350.11        325.72         7.64 o
   1  -4   2       1531.97       1499.20        22.40 o
   2  -4   2       2482.30       2678.46        22.34 o
   3  -4   2         48.23         57.45         4.18 o
   4  -4   2        255.82        224.12         9.97 o
   5  -4   2        123.54        102.32         8.27 o
   6  -4   2          2.89          0.24         2.93 o
   7  -4   2         48.23         52.01         9.90 o
   8  -4   2        170.46        180.89        19.58 o
   9  -4   2        290.92        282.47        21.51 o
  -9  -3   2        302.62        324.32        32.53 o
  -8  -3   2         16.71          8.48         4.39 o
  -7  -3   2        254.00        220.60        11.42 o
  -6  -3   2        586.61        642.18        20.13 o
  -5  -3   2        682.49        671.99        25.49 o
  -4  -3   2       5675.75       6339.75       184.17 o
  -3  -3   2       1394.15       1408.19        27.20 o
  -2  -3   2         15.93         12.91         1.29 o
  -1  -3   2         82.91         96.78         2.71 o
   0  -3   2        914.75       1015.77        11.10 o
   1  -3   2        246.39        268.44         6.45 o
   2  -3   2         46.79         40.02         1.87 o
   3  -3   2       3726.89       4301.69        67.90 o
   4  -3   2        576.16        565.67        14.64 o
   5  -3   2         33.40         35.27         5.06 o
   6  -3   2          1.78          4.54         3.30 o
   7  -3   2         69.42         67.68        10.93 o
   8  -3   2        894.37        989.34        67.74 o
   9  -3   2         66.53         62.56        12.65 o
  -9  -2   2         34.75         31.05         8.38 o
  -8  -2   2         77.64         86.06        14.65 o
  -7  -2   2        113.17        105.62         9.34 o
  -6  -2   2       1073.02       1002.60        26.82 o
  -5  -2   2        233.84        237.14        11.26 o
  -4  -2   2        719.04        796.76        31.65 o
  -3  -2   2       4075.19       3982.54        83.18 o
  -2  -2   2      22395.75      21867.68       523.99 o
  -1  -2   2       3544.18       3752.41        42.36 o
   0  -2   2        464.51        408.52         6.69 o
   1  -2   2       6569.99       7063.48        52.90 o
   2  -2   2        105.10        104.68         5.92 o
   3  -2   2        328.78        307.82         9.09 o
   4  -2   2       1413.48       1454.71        21.66 o
   5  -2   2        211.76        210.28         9.38 o
   6  -2   2       1289.42       1264.97        32.90 o
   7  -2   2        180.10        163.78        21.74 o
   8  -2   2          4.29          2.67         5.10 o
   9  -2   2        125.26        137.91        17.95 o
  -9  -1   2          1.08          0.39         4.76 o
  -8  -1   2         47.00         54.72        10.01 o
  -7  -1   2         88.29         97.12         8.98 o
  -6  -1   2         21.09         14.71         4.07 o
  -5  -1   2          0.32          1.58         2.00 o
  -4  -1   2        386.64        393.53        12.53 o
  -3  -1   2        367.24        401.34        10.94 o
  -2  -1   2        263.03        305.56         6.34 o
  -1  -1   2         37.57         39.68         2.22 o
   0  -1   2       3511.66       3608.44       237.54 o
   1  -1   2         75.08         76.14         1.82 o
   2  -1   2         15.72         24.38         3.29 o
   3  -1   2       2472.15       2576.58        33.63 o
   4  -1   2        271.95        226.30         5.57 o
   5  -1   2         66.88         69.08         3.76 o
   6  -1   2        311.79        319.42        10.26 o
   7  -1   2        258.84        229.84        16.39 o
   8  -1   2        399.15        377.48        38.50 o
   9  -1   2         12.09         13.93         7.01 o
  -9   0   2        118.87        133.32        16.67 o
  -8   0   2         76.02         63.89        10.93 o
  -7   0   2        272.96        262.47        16.50 o
  -6   0   2        614.62        636.67        16.31 o
  -5   0   2         76.61         75.77         5.65 o
  -4   0   2        505.66        452.75        13.51 o
  -3   0   2        705.78        651.54        25.54 o
  -2   0   2      22747.49      23844.50       363.45 o
  -1   0   2       4071.75       4620.46        36.61 o
   0   0   2      10527.05       8090.90       706.97 o
   1   0   2      33650.38      24027.82      1212.83 o
   2   0   2       5227.06       5462.57        34.59 o
   3   0   2       3321.80       3293.90        35.11 o
   4   0   2          7.91         12.67         1.88 o
   5   0   2         68.61         72.52         5.26 o
   6   0   2        378.38        416.32        22.78 o
   7   0   2        246.69        232.30        15.92 o
   8   0   2        220.23        192.01        19.48 o
   9   0   2         79.18         85.43        13.80 o
  -9   1   2          0.17         -2.62         4.48 o
  -8   1   2        612.09        596.47        26.55 o
  -7   1   2         46.51         44.40         8.51 o
  -6   1   2       1067.26       1102.19        20.57 o
  -5   1   2        490.93        463.48        12.17 o
  -4   1   2        225.78        247.97         8.01 o
  -3   1   2        958.43       1078.55        14.46 o
  -2   1   2       1734.50       1805.83        22.33 o
  -1   1   2         64.15         78.03         2.30 o
   0   1   2       1696.48       1779.45        11.78 o
   1   1   2        787.87        872.56         9.16 o
   2   1   2       1504.38       1617.10        15.86 o
   3   1   2        301.89        252.75         7.30 o
   4   1   2         23.51         23.27         3.27 o
   5   1   2         33.72         40.16         4.74 o
   6   1   2        693.40        650.41        16.43 o
   7   1   2       1051.48       1044.49        23.70 o
   8   1   2         96.39         82.88        12.14 o
   9   1   2        274.16        302.70        21.90 o
  10   1   2          6.97          4.15         5.26 o
  -9   2   2          3.08         -1.84         4.63 o
  -8   2   2         79.02         80.90        12.62 o
  -7   2   2       1181.75       1191.15        34.48 o
  -6   2   2         59.75         63.20         5.33 o
  -5   2   2         84.71         82.34         5.40 o
  -4   2   2        368.12        383.18         9.62 o
  -3   2   2       2697.31       2488.68        21.72 o
  -2   2   2        229.14        254.12         6.13 o
  -1   2   2       1813.51       1957.78        23.66 o
   0   2   2      33042.12      25330.99      2318.47 o
   1   2   2          6.39          5.34         0.95 o
   2   2   2       8002.11       8814.19       177.05 o
   3   2   2       1378.59       1552.89        30.77 o
   4   2   2        626.78        675.64        14.12 o
   5   2   2         32.77         27.96         4.14 o
   6   2   2       1642.78       1562.79        26.12 o
   7   2   2        374.65        383.57        18.49 o
   8   2   2         14.10         19.23         6.94 o
   9   2   2         32.75         25.60        11.75 o
  10   2   2         74.55         94.30        23.66 o
  -9   3   2        139.38        145.15        18.09 o
  -8   3   2        100.67        104.85        14.57 o
  -7   3   2         77.17         86.08        12.14 o
  -6   3   2        104.27         98.43        11.38 o
  -5   3   2         41.29         30.29         3.73 o
  -4   3   2       1447.30       1479.58        31.02 o
  -3   3   2       1136.66       1282.14        26.92 o
  -2   3   2          0.23          1.36         1.09 o
  -1   3   2       1941.52       1882.66        14.80 o
   0   3   2       4688.82       4567.75        23.67 o
   1   3   2      11194.46      12522.11        64.07 o
   2   3   2       2771.91       2804.01        28.76 o
   3   3   2       1084.37       1173.05        25.74 o
   4   3   2        365.95        374.88        13.17 o
   5   3   2        183.33        174.58         8.55 o
   6   3   2         67.28         69.46         7.46 o
   7   3   2        168.40        145.63        10.19 o
   8   3   2         15.60         14.83         6.41 o
   9   3   2        123.17        129.34        16.42 o
  -9   4   2          3.96          4.67         5.90 o
  -8   4   2         52.22         53.99        11.09 o
  -7   4   2        133.71        123.78        14.22 o
  -6   4   2        568.02        553.53        27.73 o
  -5   4   2        131.97        138.10        11.03 o
  -4   4   2          1.75          2.38         1.61 o
  -3   4   2         29.63         46.37         3.53 o
  -2   4   2      10652.18      11599.39       130.44 o
  -1   4   2       1020.71        947.09        10.01 o
   0   4   2       1193.98       1109.10        10.86 o
   1   4   2         13.11         15.42         2.21 o
   2   4   2        403.64        412.04         8.72 o
   3   4   2       3926.12       4311.48        77.43 o
   4   4   2       1742.15       1769.90        62.25 o
   5   4   2         13.04         13.30         4.16 o
   6   4   2         20.01         19.53         4.88 o
   7   4   2         72.89         73.31         8.17 o
   8   4   2         27.53         23.86         5.88 o
   9   4   2         46.38         50.21        17.06 o
  -9   5   2         78.94         78.12        14.16 o
  -8   5   2          6.64          2.80         7.08 o
  -7   5   2        644.86        669.79        29.82 o
  -6   5   2       1181.12       1210.71        33.78 o
  -5   5   2        574.62        504.81        20.29 o
  -4   5   2         86.27         94.94         5.46 o
  -3   5   2        245.30        268.31         7.82 o
  -2   5   2        480.74        460.00         9.96 o
  -1   5   2       7597.83       7931.36        55.63 o
   0   5   2        118.11        121.95         4.58 o
   1   5   2          4.99          3.49         1.98 o
   2   5   2        102.73         98.73         4.92 o
   3   5   2       1463.62       1432.34        26.46 o
   4   5   2        559.38        566.35        20.16 o
   5   5   2        881.75        882.84        23.08 o
   6   5   2        345.50        376.38        13.92 o
   7   5   2        106.45        119.10         9.62 o
   8   5   2        321.98        322.19        19.88 o
   9   5   2         56.30         89.16        20.92 o
  -8   6   2        235.20        226.13        18.55 o
  -7   6   2        156.17        161.30        17.23 o
  -6   6   2         40.61         47.11         9.51 o
  -5   6   2        113.39        115.72        12.56 o
  -4   6   2        311.45        291.29         9.02 o
  -3   6   2       1353.45       1356.47        18.46 o
  -2   6   2         81.42        101.53         5.24 o
  -1   6   2        142.16        144.90         5.78 o
   0   6   2       3219.84       3572.98        26.80 o
   1   6   2          6.70         13.68         2.69 o
   2   6   2         22.67         24.68         3.51 o
   3   6   2         48.30         51.16         4.86 o
   4   6   2       1076.71       1070.77        27.65 o
   5   6   2        509.57        526.45        24.50 o
   6   6   2        377.22        437.33        34.15 o
   7   6   2        119.05        114.18        13.77 o
   8   6   2         84.72         65.22        13.20 o
   9   6   2        163.25        162.27        27.37 o
  -8   7   2          5.41          5.77         5.57 o
  -7   7   2         11.56         12.94         5.80 o
  -6   7   2          9.75          8.70         6.60 o
  -5   7   2         71.95         73.15        10.54 o
  -4   7   2         48.78         50.75         5.42 o
  -3   7   2        122.93        119.37         6.67 o
  -2   7   2         78.01         88.18         5.56 o
  -1   7   2        621.22        724.94        13.55 o
   0   7   2       1573.90       1547.38        23.38 o
   1   7   2          0.86         -2.66         2.66 o
   2   7   2          0.46          0.62         1.91 o
   3   7   2        944.45       1023.73        22.15 o
   4   7   2         28.43         26.45         3.81 o
   5   7   2        494.87        531.04        26.75 o
   6   7   2        126.99         98.84        17.71 o
   7   7   2          8.67         11.72         6.26 o
   8   7   2         20.80         29.36         8.84 o
   9   7   2         30.93         30.58         9.33 o
  -7   8   2         98.47        110.41        14.98 o
  -6   8   2         53.12         47.74         9.72 o
  -5   8   2          8.06          4.46         4.63 o
  -4   8   2        108.28        101.21         9.84 o
  -3   8   2        142.42        116.96         7.13 o
  -2   8   2        233.33        224.58         8.63 o
  -1   8   2       1526.54       1411.87        20.19 o
   0   8   2         11.37          4.61         3.52 o
   1   8   2        540.54        509.85        14.27 o
   2   8   2       1822.68       1715.11        31.95 o
   3   8   2          0.02         -1.26         1.98 o
   4   8   2        130.08        113.24         9.77 o
   5   8   2        174.57        184.51        20.93 o
   6   8   2        145.95        122.67        20.93 o
   7   8   2         25.72         28.32        11.91 o
   8   8   2         57.02         51.06        11.26 o
  -7   9   2        135.73        118.47        23.82 o
  -6   9   2        152.02        128.14        24.47 o
  -5   9   2         57.19         55.02         9.98 o
  -4   9   2        414.03        396.12        16.20 o
  -3   9   2          0.25          2.22         2.90 o
  -2   9   2        962.62        976.76        18.52 o
  -1   9   2        218.17        199.17         8.73 o
   0   9   2          1.57          1.41         2.84 o
   1   9   2        372.64        362.61        12.99 o
   2   9   2         16.69         14.87         4.09 o
   3   9   2        110.88         90.24         7.29 o
   4   9   2        130.43        122.98        10.68 o
   5   9   2        131.19        123.63        20.28 o
   6   9   2         86.08         78.23        17.38 o
   7   9   2         20.52         21.89        11.59 o
   8   9   2         13.49         10.35         7.17 o
  -6  10   2          5.62         14.48         9.33 o
  -5  10   2         19.68         17.70        10.62 o
  -4  10   2          2.41          2.06         5.22 o
  -3  10   2         56.16         57.61         7.68 o
  -2  10   2          6.14          1.90         2.92 o
  -1  10   2          0.86         -2.19         2.35 o
   0  10   2        807.47        791.33        20.69 o
   1  10   2         23.32         24.97         5.23 o
   2  10   2         74.53         74.59         7.77 o
   3  10   2        381.54        364.28        18.62 o
   4  10   2         56.36         64.38        15.45 o
   5  10   2        111.58         79.52        18.99 o
   6  10   2         41.32         24.78        12.88 o
   7  10   2        222.35        220.90        26.40 o
  -5  11   2         94.83         79.19        19.64 o
  -4  11   2         84.43         94.76        14.06 o
  -3  11   2         73.46         61.08        11.04 o
  -2  11   2         24.57         27.33         5.92 o
  -1  11   2        170.38        203.18        11.91 o
   0  11   2        243.41        234.72        12.45 o
   1  11   2       1199.72       1181.97        31.79 o
   2  11   2        648.14        635.31        25.81 o
   3  11   2       1072.08       1078.36        32.95 o
   4  11   2        123.21        119.76        21.89 o
   5  11   2         20.50         13.20        10.94 o
   6  11   2          0.07          7.08         9.66 o
   7  11   2          8.01         -3.54         9.33 o
  -4  12   2          0.36         -2.25         5.47 o
  -3  12   2         15.01          6.90         5.87 o
  -2  12   2        131.72        140.45        12.84 o
  -1  12   2        238.74        236.27        13.35 o
   0  12   2        264.81        268.87        13.60 o
   1  12   2         34.30         20.08         7.65 o
   2  12   2        908.68        924.91        32.45 o
   3  12   2        175.98        172.24        15.72 o
   4  12   2         40.69         44.42        16.09 o
   5  12   2         90.50         98.83        22.86 o
   6  12   2          2.29          6.44         9.33 o
  -3  13   2         31.49         43.90        10.21 o
  -2  13   2         47.88         53.59        15.13 o
  -1  13   2        319.22        343.44        21.09 o
   0  13   2        110.43        117.70        15.47 o
   1  13   2        217.61        221.22        17.72 o
   2  13   2         16.97         13.95         6.92 o
   3  13   2          2.08          5.95         5.64 o
   4  13   2         20.04         -0.97         9.66 o
   5  13   2        241.66        319.76        35.42 o
  -1  14   2        168.65        189.83        18.10 o
   0  14   2          0.00          0.81         5.95 o
   1  14   2          9.82          9.82         6.60 o
   2  14   2        161.51        164.68        20.12 o
   3  14   2          4.00          2.90        11.26 o
  -2 -14   3          0.00         -2.80         4.66 o
  -1 -14   3         11.36         15.69         7.42 o
   0 -14   3          0.80          5.40         5.77 o
   1 -14   3         78.64        119.42        24.79 o
  -4 -13   3         73.16         62.77        17.70 o
  -3 -13   3        238.39        270.49        19.71 o
  -2 -13   3         11.40         25.71         8.19 o
  -1 -13   3        168.92        187.26        17.82 o
   0 -13   3          0.20          1.61         4.99 o
   1 -13   3         68.49         69.55        12.13 o
   2 -13   3          4.35         -5.79         7.40 o
   3 -13   3        128.74        164.19        28.65 o
  -5 -12   3          9.49          7.72        10.94 o
  -4 -12   3        104.34        150.66        26.72 o
  -3 -12   3         10.74         15.38         6.96 o
  -2 -12   3        123.26        137.91        15.93 o
  -1 -12   3        365.40        362.99        21.30 o
   0 -12   3          6.25         10.47         6.36 o
   1 -12   3          0.17         -2.77         2.77 o
   2 -12   3        433.51        445.94        19.14 o
   3 -12   3         12.01         17.70         7.42 o
   4 -12   3          0.92         12.58         8.85 o
  -6 -11   3        160.85        195.11        30.59 o
  -5 -11   3         66.79         69.85        18.35 o
  -4 -11   3          5.48          4.83         9.33 o
  -3 -11   3        266.37        267.18        17.62 o
  -2 -11   3          4.16          5.21         5.47 o
  -1 -11   3        475.27        492.58        23.36 o
   0 -11   3          7.04          3.05         4.89 o
   1 -11   3          7.30         10.79         3.56 o
   2 -11   3        377.36        391.16        13.79 o
   3 -11   3          1.47         -0.08         3.12 o
   4 -11   3         27.32         26.43         6.44 o
   5 -11   3        134.61        147.02        14.22 o
  -7 -10   3        108.57         87.56        20.60 o
  -6 -10   3          0.18         -0.64         8.37 o
  -5 -10   3         66.67         69.85        17.70 o
  -4 -10   3          0.02         -1.64         3.51 o
  -3 -10   3        509.13        515.01        22.62 o
  -2 -10   3         43.76         46.61         8.74 o
  -1 -10   3         57.93         81.11        11.72 o
   0 -10   3        145.66        132.66         9.60 o
   1 -10   3         21.86         16.05         4.33 o
   2 -10   3        226.72        189.60         9.48 o
   3 -10   3         35.24         20.93         5.39 o
   4 -10   3        354.16        341.76        16.55 o
   5 -10   3        890.42        924.60        27.66 o
   6 -10   3         93.51        111.49        12.47 o
  -8  -9   3          0.43          0.64         7.40 o
  -7  -9   3         11.60         18.35        11.26 o
  -6  -9   3         16.95          6.44         9.33 o
  -5  -9   3         31.63         36.37        12.23 o
  -4  -9   3        693.62        674.99        39.02 o
  -3  -9   3        131.53        125.71        11.73 o
  -2  -9   3          8.02         15.45         5.69 o
  -1  -9   3        322.90        295.57        10.98 o
   0  -9   3         60.97         64.42         6.00 o
   1  -9   3        436.32        421.97        12.59 o
   2  -9   3         61.62         44.39         5.37 o
   3  -9   3        226.29        194.56        11.69 o
   4  -9   3        261.86        250.66        13.68 o
   5  -9   3          5.60          5.19         4.07 o
   6  -9   3        120.03        134.54        13.18 o
   7  -9   3         30.49         31.09         7.33 o
  -8  -8   3         44.20         22.53        11.27 o
  -7  -8   3        162.19        142.63        23.83 o
  -6  -8   3         50.61         60.19        16.09 o
  -5  -8   3        110.24         82.42        17.38 o
  -4  -8   3         16.15         18.02         9.66 o
  -3  -8   3       2129.80       2027.71        59.62 o
  -2  -8   3       1336.29       1368.41        89.55 o
  -1  -8   3        953.29        942.92        20.09 o
   0  -8   3       1031.31       1041.63        17.54 o
   1  -8   3         52.00         43.38         4.68 o
   2  -8   3         49.88         62.26         5.90 o
   3  -8   3       1057.75       1007.40        18.44 o
   4  -8   3        358.75        324.10        14.90 o
   5  -8   3         49.09         48.33         7.92 o
   6  -8   3         69.30         72.34         9.83 o
   7  -8   3         45.64         44.41         8.59 o
  -8  -7   3         18.09         28.97        12.55 o
  -7  -7   3        433.74        462.99        34.47 o
  -6  -7   3         60.04         38.63        12.55 o
  -5  -7   3        226.33        232.85        22.54 o
  -4  -7   3         28.02         27.04        10.30 o
  -3  -7   3         90.66         92.08        14.81 o
  -2  -7   3        643.39        705.72        11.52 o
  -1  -7   3         36.67         44.87         4.68 o
   0  -7   3         97.90        127.73         6.68 o
   1  -7   3        809.03        831.84        15.12 o
   2  -7   3        407.05        421.14        11.31 o
   3  -7   3        367.70        355.58        10.38 o
   4  -7   3        580.85        580.19        18.51 o
   5  -7   3        521.06        498.62        18.52 o
   6  -7   3        257.23        263.71        14.74 o
   7  -7   3         13.70         10.02         5.34 o
   8  -7   3          3.51          8.44         5.86 o
  -9  -6   3         25.89         29.87         9.11 o
  -8  -6   3        199.89        183.22        25.76 o
  -7  -6   3         20.47         19.63        10.30 o
  -6  -6   3        109.74        112.04        18.03 o
  -5  -6   3       1328.85       1195.10        45.57 o
  -4  -6   3       1067.49       1056.96        40.70 o
  -3  -6   3        155.26        165.85        16.10 o
  -2  -6   3       1413.98       1457.50        42.41 o
  -1  -6   3        213.19        227.73         9.04 o
   0  -6   3        733.88        719.67        17.87 o
   1  -6   3       1294.94       1266.04        41.94 o
   2  -6   3         21.56         13.41         2.73 o
   3  -6   3         16.53         10.54         2.43 o
   4  -6   3          2.14          3.85         3.15 o
   5  -6   3        788.13        765.16        21.41 o
   6  -6   3        221.08        235.22        13.41 o
   7  -6   3         10.13          7.42         4.99 o
   8  -6   3         34.45         25.65         9.03 o
  -9  -5   3          7.87         13.53         7.56 o
  -8  -5   3         23.39          7.40         9.01 o
  -7  -5   3         86.31        106.23        18.67 o
  -6  -5   3        823.51        795.36        41.30 o
  -5  -5   3       3155.95       3168.73       136.09 o
  -4  -5   3        746.49        724.73        10.65 o
  -3  -5   3        185.39        200.67        15.78 o
  -2  -5   3          0.08          1.61         3.22 o
  -1  -5   3       3983.02       4112.99        78.83 o
   0  -5   3        115.75        115.38         5.30 o
   1  -5   3        586.67        720.10        13.37 o
   2  -5   3       2073.22       2118.97        57.85 o
   3  -5   3          3.44          4.16         1.52 o
   4  -5   3       1865.43       1732.75        42.19 o
   5  -5   3        265.50        257.03        12.39 o
   6  -5   3        236.65        218.01        12.44 o
   7  -5   3         25.82         30.38         6.88 o
   8  -5   3          1.22          0.36         6.03 o
   9  -5   3         38.51         34.71        10.46 o
  -9  -4   3          0.28         -3.22         6.12 o
  -8  -4   3          0.23         -1.49         6.44 o
  -7  -4   3         20.79         14.40         4.87 o
  -6  -4   3          0.17         -3.02         3.02 o
  -5  -4   3        552.32        520.34        18.38 o
  -4  -4   3        669.13        709.62        29.53 o
  -3  -4   3       1621.38       1628.09        22.05 o
  -2  -4   3        518.40        410.23        19.69 o
  -1  -4   3         37.19         37.87         1.76 o
   0  -4   3         42.37         34.98         2.43 o
   1  -4   3        342.96        351.29         8.61 o
   2  -4   3       3025.39       3244.18        41.53 o
   3  -4   3        272.99        323.82         6.83 o
   4  -4   3        983.32        899.27        21.81 o
   5  -4   3        159.47        148.98         9.11 o
   6  -4   3          0.01         -0.92         2.86 o
   7  -4   3        115.14        100.12        13.53 o
   8  -4   3         22.26         25.91         9.32 o
   9  -4   3          0.31         -0.94         5.86 o
  -9  -3   3        209.44        181.29        28.66 o
  -8  -3   3          0.00         -3.21         3.40 o
  -7  -3   3         12.35          8.15         3.82 o
  -6  -3   3        181.09        162.72        11.28 o
  -5  -3   3          1.71         -0.51         2.85 o
  -4  -3   3       4588.57       4782.66       129.45 o
  -3  -3   3       6448.90       7144.44        74.18 o
  -2  -3   3       2382.36       2561.79        44.75 o
  -1  -3   3        609.89        648.91        20.37 o
   0  -3   3         20.53         22.03         1.72 o
   1  -3   3      24353.72      24263.45       374.60 o
   2  -3   3          6.06          3.80         0.82 o
   3  -3   3         12.00         13.82         3.01 o
   4  -3   3       5436.89       5659.22       109.98 o
   5  -3   3         92.97         80.22         6.84 o
   6  -3   3        107.92        106.18         9.47 o
   7  -3   3        128.81        136.97        15.48 o
   8  -3   3        339.42        351.99        22.64 o
   9  -3   3        155.49        175.50        20.60 o
  -9  -2   3         31.26         38.52         9.43 o
  -8  -2   3        304.03        319.22        19.07 o
  -7  -2   3         20.36         14.96         4.43 o
  -6  -2   3        600.04        646.03        20.41 o
  -5  -2   3        192.31        191.15        10.35 o
  -4  -2   3       6174.30       6112.18       156.92 o
  -3  -2   3         66.68         70.38         4.94 o
  -2  -2   3       5081.44       5731.77        72.28 o
  -1  -2   3        166.56        156.02         9.35 o
   0  -2   3       8075.91       8774.28       164.77 o
   1  -2   3       2948.62       2987.60        49.95 o
   2  -2   3        367.63        344.87         4.37 o
   3  -2   3        960.67        929.40        20.47 o
   4  -2   3        744.96        714.62        19.57 o
   5  -2   3        226.70        210.65         9.57 o
   6  -2   3        204.69        187.99        24.32 o
   7  -2   3        383.96        367.96        38.34 o
   8  -2   3         69.70         63.91        12.16 o
   9  -2   3         44.43         49.89        11.72 o
  -9  -1   3        194.43        193.21        26.24 o
  -8  -1   3         83.11         83.46        12.16 o
  -7  -1   3        996.98       1002.89        22.78 o
  -6  -1   3         25.32         26.78         5.08 o
  -5  -1   3       1370.39       1384.81        26.18 o
  -4  -1   3       1192.72       1272.82        22.54 o
  -3  -1   3       4693.58       4682.28       112.61 o
  -2  -1   3      66910.25      47019.59       963.28 o
  -1  -1   3        308.62        277.72         4.37 o
   0  -1   3        273.36        276.36         4.99 o
   1  -1   3        160.97        148.31         3.21 o
   2  -1   3         44.31         45.66         1.77 o
   3  -1   3        100.16        106.31         2.89 o
   4  -1   3          6.64          3.50         0.86 o
   5  -1   3          1.81          0.88         0.99 o
   6  -1   3        261.90        237.17        14.69 o
   7  -1   3          0.01         -1.09         5.47 o
   8  -1   3        444.22        433.04        23.24 o
   9  -1   3        133.99        129.44        16.87 o
  -9   0   3         19.06         18.36         7.24 o
  -8   0   3         67.79         96.73        13.47 o
  -7   0   3         25.93         22.20         4.62 o
  -6   0   3        715.70        685.14        18.16 o
  -5   0   3        196.15        192.02         8.43 o
  -4   0   3       1022.08        998.11        19.75 o
  -2   0   3      53049.81      43843.18       746.73 o
  -1   0   3       1733.30       1732.61        13.20 o
   0   0   3       3295.46       3695.12        37.66 o
   1   0   3       4229.98       4449.27        18.73 o
   2   0   3       3497.97       3547.77        34.80 o
   3   0   3       2136.30       2104.08        19.57 o
   4   0   3        843.43        785.27        15.77 o
   5   0   3        168.35        169.21         7.21 o
   6   0   3        312.38        286.73        10.39 o
   7   0   3        200.08        203.54        28.66 o
   8   0   3         12.04         10.72         6.13 o
   9   0   3         70.51         66.43        12.28 o
  -9   1   3          1.11         -0.64         4.55 o
  -8   1   3          3.56         -2.91         4.08 o
  -7   1   3         54.36         54.39         9.66 o
  -6   1   3         37.00         42.59         6.05 o
  -5   1   3        106.03         94.61         6.08 o
  -4   1   3        183.31        152.71         6.72 o
  -3   1   3       5821.33       6490.44        65.27 o
  -2   1   3       8579.20       9223.36        63.33 o
  -1   1   3        152.90        148.94         5.64 o
   0   1   3       9994.25       9649.97       620.14 o
   1   1   3          7.08          8.57         0.97 o
   2   1   3         62.98         61.50         3.31 o
   3   1   3        937.73        968.95        14.38 o
   4   1   3        614.80        580.19        12.68 o
   5   1   3          4.03          2.07         1.81 o
   6   1   3        310.58        274.25        11.01 o
   7   1   3         99.49         91.72        11.94 o
   8   1   3         53.85         48.96         9.82 o
   9   1   3          0.60         -3.04         4.56 o
  10   1   3        138.80        146.09        18.33 o
  -9   2   3         16.81         22.65         8.85 o
  -8   2   3        263.53        248.30        17.88 o
  -7   2   3       1064.39        964.09        31.15 o
  -6   2   3        139.96        132.73         8.37 o
  -5   2   3        148.50        135.07         6.74 o
  -4   2   3       1342.88       1467.94        40.92 o
  -3   2   3        468.30        476.46        10.09 o
  -2   2   3      13296.77      14684.33        68.87 o
  -1   2   3       1450.56       1371.56        12.57 o
   0   2   3          0.17          5.83         6.92 o
   1   2   3       2512.78       2360.90        23.06 o
   2   2   3       3194.42       3239.08        26.12 o
   3   2   3       7377.23       7823.90       141.81 o
   4   2   3        917.69        694.29        14.45 o
   5   2   3        479.75        459.72        13.02 o
   6   2   3          7.88         10.41         3.88 o
   7   2   3        649.42        642.02        26.91 o
   8   2   3         38.79         45.96         9.49 o
   9   2   3         15.98         25.48         8.19 o
  -9   3   3          0.01          1.75         5.68 o
  -8   3   3        120.65        123.74        15.59 o
  -7   3   3         38.11         36.87         8.42 o
  -6   3   3        294.14        278.87        15.83 o
  -5   3   3        140.20        151.91         6.99 o
  -4   3   3       2037.32       2102.00        29.35 o
  -3   3   3       3335.20       3318.01        45.44 o
  -2   3   3       1949.39       2124.76        19.62 o
  -1   3   3       5248.89       5240.69        71.55 o
   0   3   3       1446.93       1373.79        11.56 o
   1   3   3        884.80        962.86        15.83 o
   2   3   3       1349.50       1197.02        25.16 o
   3   3   3        198.79        265.40        12.08 o
   4   3   3       4914.33       5138.22        58.68 o
   5   3   3         83.40         81.97         7.14 o
   6   3   3         45.88         29.36         5.16 o
   7   3   3       1613.67       1625.09        45.37 o
   8   3   3         33.08         44.38         8.84 o
   9   3   3         81.78         85.31        12.97 o
  -9   4   3          0.11          7.71         6.46 o
  -8   4   3        333.97        337.60        21.18 o
  -7   4   3          2.62          6.06         5.22 o
  -6   4   3        351.11        338.63        17.98 o
  -5   4   3       1093.35       1199.52        44.04 o
  -4   4   3       1546.37       1751.88        38.01 o
  -3   4   3        761.44        777.16        13.83 o
  -2   4   3        119.30         87.14         5.35 o
  -1   4   3        305.57        306.59         5.55 o
   0   4   3        630.43        616.67         8.71 o
   1   4   3        441.38        466.16         9.78 o
   2   4   3        135.90        129.54         6.81 o
   3   4   3       1439.14       1549.61        61.26 o
   4   4   3       5994.05       6479.55       175.29 o
   5   4   3        438.41        427.24        13.34 o
   6   4   3        982.94        913.99        24.26 o
   7   4   3          6.66          8.17         3.79 o
   8   4   3         67.08         77.40         9.14 o
   9   4   3        148.04        177.49        16.97 o
  -9   5   3         19.07         27.04        12.55 o
  -8   5   3         57.02         62.08        11.35 o
  -7   5   3        322.33        309.54        19.20 o
  -6   5   3        136.51        113.24        12.74 o
  -5   5   3        550.01        535.63        20.84 o
  -4   5   3        672.31        659.21        26.11 o
  -3   5   3       2100.04       2415.98        32.98 o
  -2   5   3        102.47        102.28         4.81 o
  -1   5   3        990.39       1024.17        14.33 o
   0   5   3        897.27        857.46        11.68 o
   1   5   3       2511.44       2568.64        25.24 o
   2   5   3       2819.23       2970.38        33.97 o
   3   5   3       1474.26       1604.75        42.11 o
   4   5   3          1.26         -0.02         2.24 o
   5   5   3        139.56        144.21         9.89 o
   6   5   3         21.94         20.32         4.85 o
   7   5   3          5.69          4.08         3.97 o
   8   5   3          0.49          2.84         3.81 o
   9   5   3         52.16         51.82        16.42 o
  -8   6   3          0.76          0.90         5.18 o
  -7   6   3         32.61         25.91         7.88 o
  -6   6   3       1546.69       1552.33        53.49 o
  -5   6   3       1155.68       1132.92        30.61 o
  -4   6   3        238.72        232.29         9.18 o
  -3   6   3         28.33         29.67         3.68 o
  -2   6   3        323.55        376.21         9.47 o
  -1   6   3        505.25        513.57        10.40 o
   0   6   3       1711.60       1847.26        27.36 o
   1   6   3       1562.16       1681.38        22.24 o
   2   6   3        207.37        157.27         6.94 o
   3   6   3        670.39        654.39        21.14 o
   4   6   3         29.31         29.14         7.73 o
   5   6   3         37.76         36.38         6.65 o
   6   6   3        559.38        556.20        18.26 o
   7   6   3        188.57        196.64        11.45 o
   8   6   3          9.02          8.17         6.59 o
   9   6   3         54.35         72.42        18.35 o
  -8   7   3          3.42          4.60         6.18 o
  -7   7   3         27.45         35.41         8.88 o
  -6   7   3        761.04        702.05        30.15 o
  -5   7   3        500.37        522.59        21.74 o
  -4   7   3       1077.17       1084.60        20.21 o
  -3   7   3       4308.62       4431.48       102.30 o
  -2   7   3        703.72        712.30        16.02 o
  -1   7   3        184.04        180.52         6.92 o
   0   7   3        798.22        801.66        17.29 o
   1   7   3       1191.63       1186.27        20.29 o
   2   7   3       1356.37       1309.93        41.32 o
   3   7   3        273.83        282.11        14.10 o
   4   7   3        108.64        132.96         9.29 o
   5   7   3        936.28        910.12        64.07 o
   6   7   3          1.41          5.77         2.91 o
   7   7   3          9.33          0.67         4.56 o
   8   7   3         24.49         14.48         9.66 o
   9   7   3          1.47         -3.14         5.12 o
  -7   8   3         52.21         59.55        17.70 o
  -6   8   3        273.02        264.23        17.65 o
  -5   8   3        540.76        572.41        23.49 o
  -4   8   3       2368.64       2315.28        42.65 o
  -3   8   3        298.63        296.85        10.36 o
  -2   8   3         19.22         13.03         3.09 o
  -1   8   3       1268.74       1276.04        19.06 o
   0   8   3         12.56         21.44         4.10 o
   1   8   3       2259.66       2182.89        29.92 o
   2   8   3          2.84          0.10         2.40 o
   3   8   3          2.46         -0.69         2.16 o
   4   8   3        123.35        134.78         9.56 o
   5   8   3        531.01        468.02        31.59 o
   6   8   3         57.12         65.34        15.77 o
   7   8   3          2.29          5.29         5.57 o
   8   8   3          6.25          6.78         6.64 o
  -7   9   3        126.17        111.39        22.86 o
  -6   9   3         69.53         69.85        17.70 o
  -5   9   3         48.11         53.75        14.81 o
  -4   9   3        421.78        383.64        23.52 o
  -3   9   3          9.31          7.52         3.26 o
  -2   9   3        444.69        396.16        12.11 o
  -1   9   3         35.98         34.16         4.71 o
   0   9   3       2207.74       2202.47        32.49 o
   1   9   3       1528.57       1531.15        30.96 o
   2   9   3        460.21        484.76        14.81 o
   3   9   3        255.52        263.09        16.16 o
   4   9   3        277.41        295.69        26.09 o
   5   9   3         86.77         81.12        17.38 o
   6   9   3          4.10          2.25         8.37 o
   7   9   3         91.28        117.18        22.21 o
   8   9   3         34.77         40.39        10.08 o
  -6  10   3          3.57          5.15         8.05 o
  -5  10   3          1.83         -0.97         6.12 o
  -4  10   3          2.43         -2.25         6.12 o
  -3  10   3        118.94        118.75         9.75 o
  -2  10   3         12.61          5.62         4.20 o
  -1  10   3          5.33          1.97         2.42 o
   0  10   3         45.50         46.04         6.77 o
   1  10   3       1785.87       1791.79        30.42 o
   2  10   3         37.43         36.09         6.15 o
   3  10   3       2004.85       1945.22        41.19 o
   4  10   3         84.34         64.38        16.10 o
   5  10   3         13.05         16.74        11.91 o
   6  10   3         60.50         64.38        17.70 o
   7  10   3         47.89         30.90        13.52 o
  -5  11   3         47.39         58.58        16.74 o
  -4  11   3         36.29         48.92        15.13 o
  -3  11   3        202.90        192.75        15.92 o
  -2  11   3        110.27        111.43        10.73 o
  -1  11   3         48.72         46.39         9.43 o
   0  11   3         50.64         47.31         7.03 o
   1  11   3        714.98        733.15        20.91 o
   2  11   3        378.49        373.15        20.73 o
   3  11   3        245.78        210.24        16.02 o
   4  11   3         52.28         54.08        15.77 o
   5  11   3         45.15         36.69        14.48 o
   6  11   3        449.30        488.74        38.66 o
   7  11   3         26.59         27.68        13.20 o
  -4  12   3        138.12        164.51        26.72 o
  -3  12   3         35.72         44.74        13.84 o
  -2  12   3         34.91         48.52         7.99 o
  -1  12   3        203.60        214.26        13.12 o
   0  12   3          9.05         10.76         4.32 o
   1  12   3          7.21          6.94         5.83 o
   2  12   3          0.76         -1.61         5.26 o
   3  12   3          1.37          1.54         4.56 o
   4  12   3         33.08         18.99        11.91 o
   5  12   3          1.25          4.51        10.30 o
   6  12   3         12.11         17.06        10.94 o
  -3  13   3          7.94          6.44         7.72 o
  -2  13   3        134.49        161.29        24.79 o
  -1  13   3          6.56          5.09         4.19 o
   0  13   3         34.26         34.42         9.32 o
   1  13   3          0.75         -4.17         4.17 o
   2  13   3         52.86         43.78        14.48 o
   3  13   3         40.33         37.02        14.16 o
   4  13   3         10.90         16.41        11.91 o
   5  13   3         26.73         36.05        16.42 o
  -1  14   3          0.45         -3.54         6.76 o
   0  14   3          2.51         -6.12         6.76 o
   1  14   3         68.64         93.99        21.57 o
   2  14   3          2.12         -6.76         6.76 o
   3  14   3         75.04         89.81        22.21 o
  -1 -14   4        155.12        164.29        19.29 o
   0 -14   4         99.08        137.11        17.51 o
  -4 -13   4          2.24          2.25         9.33 o
  -3 -13   4          6.41          2.16         5.34 o
  -2 -13   4         78.73         83.67        13.15 o
  -1 -13   4          3.28          3.63         5.26 o
   0 -13   4          0.01         -3.86         3.86 o
   1 -13   4         15.24         13.68         6.71 o
   2 -13   4          4.20         10.62         9.66 o
   3 -13   4        201.74        246.00        29.30 o
  -5 -12   4         77.10         68.24        18.67 o
  -4 -12   4        416.19        403.01        35.76 o
  -3 -12   4        148.72        168.33        17.88 o
  -2 -12   4          1.34         -2.13         4.40 o
  -1 -12   4          8.78         11.71         6.07 o
   0 -12   4          4.72          2.27         5.15 o
   1 -12   4         47.98         44.94         7.71 o
   2 -12   4         42.53         63.48        13.20 o
   3 -12   4        129.68        157.78        14.10 o
   4 -12   4         78.24        112.79        15.99 o
  -6 -11   4          0.34         -6.44         7.40 o
  -5 -11   4         22.02         23.17        12.55 o
  -4 -11   4        153.59        131.36        23.18 o
  -3 -11   4         55.23         47.97         9.50 o
  -2 -11   4        729.41        742.40        28.56 o
  -1 -11   4        177.68        163.87        16.39 o
   0 -11   4        198.54        214.25        16.05 o
   1 -11   4        300.39        312.22        14.81 o
   2 -11   4         18.74         25.83         4.96 o
   3 -11   4         93.85         81.40         9.88 o
   4 -11   4         12.82         18.16         5.51 o
   5 -11   4        208.14        234.20        20.67 o
  -7 -10   4         26.11         22.53        12.87 o
  -6 -10   4        184.45        179.02        28.01 o
  -5 -10   4         41.51         35.08        13.52 o
  -4 -10   4         21.06         21.70         6.65 o
  -3 -10   4        336.47        356.67        19.17 o
  -2 -10   4        657.31        667.89        25.82 o
  -1 -10   4        179.78        179.57        14.65 o
   0 -10   4       1719.43       1743.54        26.07 o
   1 -10   4       1528.17       1430.40        24.19 o
   2 -10   4        437.47        408.45        13.49 o
   3 -10   4        349.94        311.60        14.98 o
   4 -10   4         86.06         91.63        10.55 o
   5 -10   4          0.27          4.40         4.38 o
   6 -10   4          3.63          3.75         4.58 o
  -7  -9   4        138.66        132.32        24.47 o
  -6  -9   4        139.16        135.22        23.82 o
  -5  -9   4        224.26        238.95        25.12 o
  -4  -9   4        372.66        346.34        28.35 o
  -3  -9   4        113.35        125.24        19.96 o
  -2  -9   4         19.52         28.65        10.62 o
  -1  -9   4       1544.22       1592.80        27.57 o
   0  -9   4        290.65        304.31        10.38 o
   1  -9   4         64.81         72.07         6.59 o
   2  -9   4        198.29        185.64         8.88 o
   3  -9   4        153.26        135.00        11.63 o
   4  -9   4         21.35         18.20         5.37 o
   5  -9   4        230.98        221.18        18.28 o
   6  -9   4         52.22         51.17         8.71 o
   7  -9   4         14.79         27.14         7.12 o
  -8  -8   4         29.28         41.20        14.48 o
  -7  -8   4        104.98        111.39        21.25 o
  -6  -8   4         46.55         39.91        13.20 o
  -5  -8   4        209.60        180.01        21.25 o
  -4  -8   4          1.06          1.93         6.12 o
  -3  -8   4         94.78         68.90        15.13 o
  -2  -8   4          0.10          1.29         5.15 o
  -1  -8   4        428.92        389.28        12.73 o
   0  -8   4        787.01        737.52        16.62 o
   1  -8   4         21.09         20.86         3.59 o
   2  -8   4        832.38        773.73        16.32 o
   3  -8   4        172.20        159.94         8.25 o
   4  -8   4          7.69          4.62         4.17 o
   5  -8   4        846.78        752.52        23.45 o
   6  -8   4          5.55          4.78         4.48 o
   7  -8   4        155.96        205.69        16.07 o
  -8  -7   4         63.05         52.47        16.42 o
  -7  -7   4          1.38          4.51         8.37 o
  -6  -7   4          3.46          4.83         7.40 o
  -5  -7   4        145.12        123.64        19.64 o
  -4  -7   4       1635.52       1544.08        52.41 o
  -3  -7   4         37.43         36.37        10.30 o
  -2  -7   4         55.18         84.02        14.16 o
  -1  -7   4        452.56        431.82        12.19 o
   0  -7   4        267.10        287.37         9.70 o
   1  -7   4         33.81         30.00         4.27 o
   2  -7   4       3391.58       3228.67        47.06 o
   3  -7   4        427.85        431.09        11.49 o
   4  -7   4         40.31         37.96         6.91 o
   5  -7   4        772.96        764.29        22.93 o
   6  -7   4         49.32         54.13         8.42 o
   7  -7   4         90.52         90.24        11.12 o
   8  -7   4        131.16        162.96        19.47 o
  -9  -6   4          2.96          8.53         6.65 o
  -8  -6   4          0.26          0.64         8.05 o
  -7  -6   4         88.45         82.41        17.38 o
  -6  -6   4         80.84         55.37        13.84 o
  -5  -6   4        240.46        223.20        21.58 o
  -4  -6   4         63.83         80.16        15.13 o
  -3  -6   4          0.38         -1.61         3.54 o
  -2  -6   4        632.33        698.59        30.01 o
  -1  -6   4       8120.54       9070.81       247.58 o
   0  -6   4         41.23         28.27         3.65 o
   1  -6   4        318.31        354.06        13.17 o
   2  -6   4       1966.56       1887.82        38.74 o
   3  -6   4        162.69        175.42         8.18 o
   4  -6   4          1.24         -0.65         2.93 o
   5  -6   4          5.99          9.93         4.67 o
   6  -6   4         12.75          8.46         4.81 o
   7  -6   4         42.85         39.41         7.68 o
   8  -6   4          1.32          0.97         5.34 o
  -9  -5   4          6.93          6.57         6.48 o
  -8  -5   4        260.06        255.38        25.44 o
  -7  -5   4          1.74          5.79         7.08 o
  -6  -5   4        104.33         74.37        15.45 o
  -5  -5   4       1937.09       1980.42        30.61 o
  -4  -5   4        194.83        178.57         4.81 o
  -3  -5   4        375.63        398.42        22.56 o
  -2  -5   4         48.23         69.53        10.95 o
  -1  -5   4       1670.18       1688.20        39.26 o
   0  -5   4          5.83          6.43         1.94 o
   1  -5   4        494.92        686.06        19.51 o
   2  -5   4         53.28         58.32         4.57 o
   3  -5   4        313.13        272.84         8.42 o
   4  -5   4         57.23         66.51         7.38 o
   5  -5   4        615.14        622.72        18.77 o
   6  -5   4        123.52         99.92        10.11 o
   7  -5   4        110.61        113.25        11.68 o
   8  -5   4         43.83         46.38        11.35 o
   9  -5   4         51.84         56.33        12.82 o
  -9  -4   4         60.84         82.73        20.60 o
  -8  -4   4         13.93         15.75         6.71 o
  -7  -4   4        165.69        171.94        18.68 o
  -6  -4   4       1470.25       1485.87        56.25 o
  -5  -4   4        535.65        587.61        16.70 o
  -4  -4   4       1320.54       1379.10        20.93 o
  -3  -4   4       1364.60       1403.18        25.26 o
  -2  -4   4        331.33        342.07        18.38 o
  -1  -4   4        450.91        483.25         8.56 o
   0  -4   4         79.25         92.91         4.40 o
   1  -4   4       1886.54       2164.30        38.90 o
   2  -4   4       2013.33       2158.83        50.70 o
   3  -4   4       3006.60       3469.16        64.19 o
   4  -4   4        219.69        210.20         9.85 o
   5  -4   4        500.31        556.33        16.98 o
   6  -4   4         33.13         32.50         6.06 o
   7  -4   4        222.96        223.75        13.13 o
   8  -4   4        609.25        654.05        29.96 o
   9  -4   4         72.71         86.41        15.25 o
  -9  -3   4          7.13          4.18         9.01 o
  -8  -3   4        466.04        489.29        23.35 o
  -7  -3   4          6.38         12.44         4.66 o
  -6  -3   4       2525.85       2590.36        56.28 o
  -5  -3   4       2104.13       2172.81        87.23 o
  -4  -3   4        202.61        180.46         8.76 o
  -3  -3   4        906.20        872.46        11.25 o
  -2  -3   4       1625.07       1503.02        35.10 o
  -1  -3   4       3374.99       3339.48        42.75 o
   0  -3   4        179.78        151.04         6.30 o
   1  -3   4       3279.68       3231.89        33.41 o
   2  -3   4        117.37        128.14         4.75 o
   3  -3   4        212.61        225.03        14.01 o
   4  -3   4        685.28        671.92        16.28 o
   5  -3   4          2.56          5.54         2.93 o
   6  -3   4        402.92        375.88        14.34 o
   7  -3   4          6.82          6.35         3.89 o
   8  -3   4        540.92        552.01        27.44 o
   9  -3   4        144.33        146.95        18.89 o
  -9  -2   4         33.68         42.81        14.48 o
  -8  -2   4         96.65        116.49        11.14 o
  -7  -2   4        112.96        114.14         9.40 o
  -6  -2   4       1103.64       1119.75        26.69 o
  -5  -2   4        258.10        306.32        12.93 o
  -4  -2   4      10934.71      12154.60       331.25 o
  -3  -2   4        400.55        405.60        14.19 o
  -2  -2   4        132.36        102.76         3.40 o
  -1  -2   4        476.64        469.97        15.44 o
   0  -2   4      12259.96      13367.88       112.49 o
   1  -2   4          0.04          1.11         0.99 o
   2  -2   4       2282.82       2259.32        31.59 o
   3  -2   4        411.94        470.28        14.94 o
   4  -2   4         41.00         38.09         4.58 o
   5  -2   4        274.04        308.56        12.89 o
   6  -2   4         93.05         84.02         7.54 o
   7  -2   4        480.90        490.72        32.23 o
   8  -2   4        303.16        298.54        20.49 o
   9  -2   4         17.45         15.45         8.19 o
  -9  -1   4          8.18         14.67         7.04 o
  -8  -1   4        122.81        148.73        14.98 o
  -7  -1   4        453.69        491.00        16.52 o
  -6  -1   4        440.31        405.59        14.11 o
  -5  -1   4        260.76        223.60        16.27 o
  -4  -1   4       7008.96       7668.47       165.63 o
  -2  -1   4      26007.64      26090.66       380.88 o
  -1  -1   4       1819.33       1876.46        13.31 o
   0  -1   4      11116.36      11951.41       143.46 o
   1  -1   4      16631.66      16950.95       202.23 o
   2  -1   4        404.58        367.19         5.58 o
   3  -1   4       3200.02       3306.79        42.05 o
   4  -1   4        179.65        190.44         5.16 o
   5  -1   4        286.36        266.05         6.70 o
   6  -1   4        342.99        342.68        12.00 o
   7  -1   4        113.88        104.24        13.08 o
   8  -1   4          0.10         -4.14         4.14 o
   9  -1   4        126.09        137.98        17.59 o
  -9   0   4        105.50        109.93        14.91 o
  -8   0   4         82.49         80.14        11.61 o
  -7   0   4          9.83          9.22         3.62 o
  -6   0   4       2591.05       2525.92        34.45 o
  -5   0   4        479.80        446.64        14.50 o
  -4   0   4       2639.25       2675.17        33.08 o
  -3   0   4          7.40          3.20         2.24 o
  -2   0   4      51227.00      45369.69       689.75 o
  -1   0   4         39.05         40.43         2.40 o
   0   0   4       1722.82       1724.33        10.25 o
   1   0   4       5877.97       6371.03        50.81 o
   2   0   4        371.42        388.94         7.75 o
   3   0   4       1403.33       1280.16        15.75 o
   4   0   4        281.35        261.67         6.55 o
   5   0   4        178.88        159.84         5.57 o
   6   0   4        780.18        772.35        16.62 o
   7   0   4       1209.27       1213.32        40.69 o
   8   0   4         35.61         39.38         9.10 o
   9   0   4         25.33         31.00         9.07 o
  -9   1   4         25.58         32.02         8.99 o
  -8   1   4         58.03         56.69        10.57 o
  -7   1   4        958.39       1015.59        55.34 o
  -6   1   4        136.82        130.05         8.01 o
  -5   1   4         18.07         21.25         4.02 o
  -4   1   4       4981.79       5205.85       103.70 o
  -3   1   4       4666.92       4932.69        40.56 o
  -2   1   4       1299.45       1362.45        19.82 o
  -1   1   4         40.71         41.45         3.19 o
   0   1   4      43726.08      29186.28      2129.71 o
   1   1   4       6322.58       6887.46        31.49 o
   2   1   4       1075.55       1114.57        13.79 o
   3   1   4        451.87        437.53         9.97 o
   4   1   4       2032.67       2186.32        29.36 o
   5   1   4        406.82        397.63        11.72 o
   6   1   4        328.34        330.03        11.91 o
   7   1   4          0.38          4.31         4.86 o
   8   1   4        500.94        525.40        24.83 o
   9   1   4          4.37          1.85         4.71 o
  -9   2   4         57.75         57.71        11.93 o
  -8   2   4          0.19         -0.87         4.53 o
  -7   2   4          0.97          0.02         4.43 o
  -6   2   4         63.49         71.21         6.19 o
  -5   2   4        225.66        237.70         9.30 o
  -4   2   4       2454.35       2380.84        41.13 o
  -3   2   4       2427.93       2737.17        48.41 o
  -2   2   4       1516.36       1550.83        18.99 o
  -1   2   4        253.74        228.72        43.19 o
   0   2   4       6860.75       6873.90       178.91 o
   1   2   4        296.89        351.99         8.03 o
   2   2   4      19933.51      21506.60        79.00 o
   3   2   4       1310.99       1247.88        28.31 o
   4   2   4       2875.63       2951.19        33.84 o
   5   2   4        147.50        166.01         8.18 o
   6   2   4        183.43        182.89         9.61 o
   7   2   4        925.99        889.01        21.77 o
   8   2   4        211.08        194.84        15.77 o
   9   2   4         93.78        107.55        14.92 o
  -9   3   4         42.94         38.29        13.52 o
  -8   3   4        155.42        156.38        16.60 o
  -7   3   4        147.97        148.89        15.69 o
  -6   3   4          1.07         -2.01         3.79 o
  -5   3   4         10.77         11.07         3.06 o
  -4   3   4        931.03        985.55        16.91 o
  -3   3   4        256.79        264.33        10.27 o
  -2   3   4         79.26         72.43         3.92 o
  -1   3   4       2063.56       1926.52        24.80 o
   0   3   4       8489.73       8791.53       110.50 o
   1   3   4       6791.83       7251.12       155.60 o
   2   3   4        417.46        434.99         7.53 o
   3   3   4       3574.38       4073.29        57.46 o
   4   3   4        591.91        598.30        27.70 o
   5   3   4         11.64         14.57         3.45 o
   6   3   4        115.73        132.23         9.05 o
   7   3   4          0.22         -2.32         3.21 o
   8   3   4          4.93         12.73         5.68 o
   9   3   4          9.98          6.87         5.65 o
  -9   4   4         45.60         50.98        11.60 o
  -8   4   4         32.96         24.01         7.70 o
  -7   4   4          2.88          7.71         5.57 o
  -6   4   4        902.26        857.13        27.70 o
  -5   4   4       3068.83       3073.92        49.16 o
  -4   4   4         61.95         51.18         4.75 o
  -3   4   4          8.16          6.80         1.98 o
  -2   4   4          2.70          3.66         1.79 o
  -1   4   4       8348.78       8837.73       104.09 o
   0   4   4       3500.41       3858.01        22.07 o
   1   4   4          6.52          5.39         2.15 o
   2   4   4        472.34        492.36        13.60 o
   3   4   4       1897.71       1844.53        54.40 o
   4   4   4       5560.16       6238.45       130.43 o
   5   4   4         39.93         34.24         5.16 o
   6   4   4       1135.28       1047.32        28.37 o
   7   4   4         17.16         14.35         4.54 o
   8   4   4         16.96          9.51         4.26 o
   9   4   4        136.24        153.87        19.48 o
  -8   5   4         29.31         36.54        17.86 o
  -7   5   4        314.71        296.65        18.74 o
  -6   5   4        112.84        121.09        13.25 o
  -5   5   4       1013.88        962.97        30.94 o
  -4   5   4        107.34        107.46         6.39 o
  -3   5   4         44.69         27.69         3.76 o
  -2   5   4        850.59        872.40        14.60 o
  -1   5   4       2774.48       3047.59        59.45 o
   0   5   4       1272.11       1400.31        15.91 o
   1   5   4       5289.68       5669.21        41.12 o
   2   5   4        902.33        813.59        18.54 o
   3   5   4        374.82        454.59        20.79 o
   4   5   4         83.68         98.50         9.98 o
   5   5   4        101.81         94.26         7.51 o
   6   5   4        927.39        925.83        21.90 o
   7   5   4         35.24         32.25         5.84 o
   8   5   4         26.08         25.50         6.06 o
   9   5   4        229.71        260.83        29.63 o
  -8   6   4         26.56         22.89         8.16 o
  -7   6   4         67.91         73.83        11.91 o
  -6   6   4        472.52        460.86        21.96 o
  -5   6   4          1.69          1.88         4.17 o
  -4   6   4       1518.77       1585.53        47.88 o
  -3   6   4         34.51         39.30         4.71 o
  -2   6   4        165.57        218.92         8.02 o
  -1   6   4        351.47        394.30        10.68 o
   0   6   4        373.39        342.65         8.12 o
   1   6   4        602.32        708.15        16.94 o
   2   6   4       1111.20       1104.46        42.69 o
   3   6   4         80.91         68.50         6.83 o
   4   6   4        358.88        420.04        28.20 o
   5   6   4       1054.69       1080.26        43.60 o
   6   6   4        391.66        374.47        15.13 o
   7   6   4          4.74          7.67         3.88 o
   8   6   4        219.86        206.34        16.68 o
   9   6   4         41.26         47.96        17.06 o
  -8   7   4         72.50         57.62        17.38 o
  -7   7   4         90.33         82.76        12.62 o
  -6   7   4         18.30         21.18         7.27 o
  -5   7   4          0.09         -1.86         3.79 o
  -4   7   4          0.14          3.24         2.84 o
  -3   7   4         66.79         55.82         6.22 o
  -2   7   4        324.02        270.46         9.51 o
  -1   7   4       2533.78       2517.44        24.39 o
   0   7   4          1.80          0.23         1.99 o
   1   7   4       2556.31       2463.28        29.75 o
   2   7   4        979.96       1036.35        30.53 o
   3   7   4       1057.82       1223.74        52.66 o
   4   7   4          0.06         -1.87         2.47 o
   5   7   4        273.30        260.08        14.17 o
   6   7   4         68.26         75.93         7.97 o
   7   7   4         41.30         41.70        14.48 o
   8   7   4          5.18          4.31         5.57 o
   9   7   4         23.30         37.52         9.40 o
  -7   8   4         38.09         58.26        17.06 o
  -6   8   4        185.58        160.98        15.15 o
  -5   8   4         99.68        107.56        12.65 o
  -4   8   4       1368.86       1279.70        31.44 o
  -3   8   4        935.58        917.36        25.09 o
  -2   8   4        365.79        364.09        10.74 o
  -1   8   4       1405.86       1347.14        19.35 o
   0   8   4         95.82        117.16         7.72 o
   1   8   4          1.46         -0.93         2.42 o
   2   8   4         24.74         25.37         4.55 o
   3   8   4        572.80        580.55        18.97 o
   4   8   4         95.25        105.17         9.34 o
   5   8   4         81.98         91.82         8.77 o
   6   8   4          1.07          7.40         8.05 o
   7   8   4         24.22         26.43         8.25 o
   8   8   4        117.87         95.88        13.97 o
  -7   9   4        519.31        561.61        42.53 o
  -6   9   4         71.31         56.65        17.06 o
  -5   9   4         25.34         31.86        12.23 o
  -4   9   4       1652.04       1560.02        58.19 o
  -3   9   4        671.79        636.71        20.63 o
  -2   9   4        187.26        168.07         8.10 o
  -1   9   4       3036.32       2996.03        30.79 o
   0   9   4        502.02        488.55        19.64 o
   1   9   4        454.79        422.61        14.46 o
   2   9   4         42.97         41.00         5.77 o
   3   9   4         90.10         96.17        11.43 o
   4   9   4          5.79          6.33         3.71 o
   5   9   4          1.29          0.64         6.12 o
   6   9   4         86.34         87.88        18.35 o
   7   9   4         42.65         47.88        10.46 o
   8   9   4         46.24         60.47        12.14 o
  -6  10   4         73.09         74.04        18.99 o
  -5  10   4          0.79          2.25         6.76 o
  -4  10   4        580.00        540.51        36.42 o
  -3  10   4         11.14          8.78         4.43 o
  -2  10   4       1027.79        994.97        29.04 o
  -1  10   4          4.67          0.94         3.34 o
   0  10   4        682.72        729.52        21.75 o
   1  10   4         67.19         58.45         7.54 o
   2  10   4        335.59        336.93        13.71 o
   3  10   4       1011.17       1078.86        30.18 o
   4  10   4          0.00         -2.57         6.76 o
   5  10   4         82.48         63.09        17.06 o
   6  10   4         46.15         42.17        14.48 o
   7  10   4        171.04        155.68        18.10 o
  -5  11   4        122.75        127.16        24.15 o
  -4  11   4         81.24         88.52        19.31 o
  -3  11   4        143.78        125.24        21.25 o
  -2  11   4        145.79        141.04        13.31 o
  -1  11   4        787.27        728.03        22.00 o
   0  11   4        564.16        559.41        18.95 o
   1  11   4         53.67         45.44         7.40 o
   2  11   4       1588.65       1552.59        66.58 o
   3  11   4         18.37         19.96        11.91 o
   4  11   4         56.49         63.09        17.06 o
   5  11   4         44.21         74.68        18.67 o
   6  11   4          1.28          3.86         9.33 o
   7  11   4          8.44         20.81         8.16 o
  -4  12   4         37.74         37.66        14.81 o
  -3  12   4         20.38         16.41         9.33 o
  -2  12   4         21.27         25.75         7.51 o
  -1  12   4        490.52        504.69        30.29 o
   0  12   4        187.20        211.00        16.42 o
   1  12   4         21.08         23.50        11.59 o
   2  12   4         66.77         68.56        17.70 o
   3  12   4         18.11         19.96        11.27 o
   4  12   4         26.08         40.56        14.81 o
   5  12   4        360.92        407.14        36.40 o
   6  12   4          1.22          0.64         7.72 o
  -3  13   4          4.92         10.62         8.69 o
  -2  13   4         18.86         35.08        11.59 o
  -1  13   4         34.03         38.63         8.99 o
   0  13   4         26.88         28.65        12.23 o
   1  13   4         27.37         28.65        12.87 o
   2  13   4         55.24         49.57        16.09 o
   3  13   4          1.09          6.76         9.01 o
   4  13   4         95.72        103.66        23.50 o
   5  13   4         15.29         12.23        12.23 o
  -1  14   4        159.35        159.05        25.76 o
   0  14   4         41.19         50.86        15.45 o
   1  14   4        104.68        112.35        22.86 o
   2  14   4         41.79         52.14        16.09 o
   3  14   4          1.72         -3.22         9.33 o
  -4 -13   5         21.67         31.22        15.45 o
  -3 -13   5         21.72         25.54        10.14 o
  -2 -13   5         13.51         17.00         7.42 o
  -1 -13   5         11.38         21.00         7.83 o
   0 -13   5        227.42        225.87        18.18 o
   1 -13   5         76.47         64.06        17.70 o
   2 -13   5         59.86         87.88        20.28 o
   3 -13   5          0.09          1.29         7.72 o
  -5 -12   5          0.05          3.22         9.33 o
  -4 -12   5          3.70          7.08         9.01 o
  -3 -12   5         25.82         36.23        11.27 o
  -2 -12   5          1.39          4.91         5.57 o
  -1 -12   5          0.41         -2.41         4.63 o
   0 -12   5          3.70          7.14         5.34 o
   1 -12   5        165.14        153.62        12.59 o
   2 -12   5         89.49         97.56        13.70 o
   3 -12   5        268.71        276.90        16.56 o
   4 -12   5         36.37         34.89         7.79 o
  -6 -11   5         16.83          5.47         8.69 o
  -5 -11   5          1.81          0.32         8.37 o
  -4 -11   5        129.88        129.42        24.15 o
  -3 -11   5         19.29         16.44         6.69 o
  -2 -11   5         24.77         29.73         8.08 o
  -1 -11   5        140.59        127.15        14.79 o
   0 -11   5        137.64        143.97        15.36 o
   1 -11   5         13.97         18.59         5.32 o
   2 -11   5         52.44         64.75         8.57 o
   3 -11   5        101.05         94.61        10.82 o
   4 -11   5          5.13          9.49         6.14 o
   5 -11   5        257.73        275.05        16.63 o
  -7 -10   5          8.75          6.44         9.01 o
  -6 -10   5         26.05         18.67        11.59 o
  -5 -10   5         99.47         94.00        19.64 o
  -4 -10   5         13.33          9.33         9.01 o
  -3 -10   5        332.46        315.36        28.03 o
  -2 -10   5        726.69        765.58        40.63 o
  -1 -10   5       2208.27       2254.53        46.48 o
   0 -10   5         38.78         28.87         6.13 o
   1 -10   5        752.94        798.62        18.40 o
   2 -10   5          9.79          8.65         3.61 o
   3 -10   5         38.66         24.30         5.65 o
   4 -10   5         11.85          6.67         4.40 o
   5 -10   5          2.28          4.61         4.46 o
   6 -10   5        507.67        549.02        23.22 o
  -7  -9   5          1.18          4.18         8.69 o
  -6  -9   5         55.07         57.62        18.03 o
  -5  -9   5          0.97          3.22         7.72 o
  -4  -9   5          5.45          5.15         8.37 o
  -3  -9   5        129.79        104.64        18.67 o
  -2  -9   5        686.36        701.11        36.76 o
  -1  -9   5        838.69        835.37        38.07 o
   0  -9   5        242.14        245.39        12.20 o
   1  -9   5         44.21         43.05         5.29 o
   2  -9   5         91.43         78.91         7.02 o
   3  -9   5        660.67        660.31        20.74 o
   4  -9   5          7.95         16.27         5.13 o
   5  -9   5         72.19         69.19        11.08 o
   6  -9   5         19.94         20.37         6.23 o
   7  -9   5         14.93          8.96         4.93 o
  -8  -8   5         22.51          4.51         9.33 o
  -7  -8   5          0.37          7.08         9.33 o
  -6  -8   5        313.19        294.72        27.38 o
  -5  -8   5          0.21          2.90         5.79 o
  -4  -8   5        331.26        341.81        27.71 o
  -3  -8   5        315.27        295.42        24.48 o
  -2  -8   5        660.24        643.13        33.22 o
  -1  -8   5         80.23         79.26        11.43 o
   0  -8   5         48.37         54.26         5.85 o
   1  -8   5        597.89        626.13        16.16 o
   2  -8   5        674.74        618.23        14.88 o
   3  -8   5       1062.15       1068.41        19.60 o
   4  -8   5        721.88        700.85        21.61 o
   5  -8   5          1.69          0.89         4.02 o
   6  -8   5         23.54         12.31         5.55 o
   7  -8   5         28.05         24.07         6.33 o
  -8  -7   5         22.75         25.11        12.55 o
  -7  -7   5        133.67        158.08        24.79 o
  -6  -7   5          0.66          5.15         6.76 o
  -5  -7   5        409.56        369.27        28.03 o
  -4  -7   5         85.89         79.84        15.13 o
  -3  -7   5       1348.95       1358.82        47.20 o
  -2  -7   5        146.70        113.99        16.10 o
  -1  -7   5         96.20         87.16         5.73 o
   0  -7   5         97.81         85.99         6.08 o
   1  -7   5        561.96        596.53        14.75 o
   2  -7   5         77.52         78.34         6.68 o
   3  -7   5        138.22        141.55         7.19 o
   4  -7   5        278.98        261.94        13.50 o
   5  -7   5       1779.98       1730.15        40.77 o
   6  -7   5        176.59        153.52        13.38 o
   7  -7   5         17.68         20.10         6.24 o
   8  -7   5         23.90         28.14         8.82 o
  -9  -6   5          6.70         14.81        10.94 o
  -8  -6   5          2.72         -4.18         7.72 o
  -7  -6   5          1.35          2.57         7.40 o
  -6  -6   5         58.62         49.89        12.88 o
  -5  -6   5       1011.66        995.28        42.61 o
  -4  -6   5         57.15         48.61        11.91 o
  -3  -6   5         67.51         59.88        12.23 o
  -2  -6   5        103.37         99.49        14.49 o
  -1  -6   5       1348.58       1244.34        40.03 o
   0  -6   5         37.10         43.46         4.64 o
   1  -6   5         56.04         59.57         5.16 o
   2  -6   5        659.78        710.14        15.33 o
   3  -6   5        105.62        111.35         6.58 o
   4  -6   5       1883.07       1751.20        33.67 o
   5  -6   5       1166.54       1105.18        26.34 o
   6  -6   5        178.83        178.69        13.15 o
   7  -6   5         70.47         83.39        13.12 o
   8  -6   5         46.59         41.98        10.34 o
  -9  -5   5          6.95          5.79         5.90 o
  -8  -5   5        110.89        105.27        21.25 o
  -7  -5   5         17.61          9.66         8.69 o
  -6  -5   5        753.33        697.01        36.12 o
  -5  -5   5          9.57          4.00         2.85 o
  -4  -5   5        944.03       1005.93        38.75 o
  -3  -5   5          9.71          4.83         4.18 o
  -2  -5   5        992.57        925.18        32.65 o
  -1  -5   5        376.57        427.08         9.83 o
   0  -5   5       3896.48       4037.33        61.43 o
   1  -5   5          2.21          0.83         1.46 o
   2  -5   5       1087.99       1065.12        18.75 o
   3  -5   5         20.67         21.86         3.17 o
   4  -5   5       1709.55       1591.16        27.83 o
   5  -5   5        280.02        257.15        12.70 o
   6  -5   5        479.29        479.12        17.95 o
   7  -5   5        566.70        577.94        20.96 o
   8  -5   5         60.16         64.86        12.86 o
  -9  -4   5         75.31         66.63        18.35 o
  -8  -4   5         42.55         30.90        11.91 o
  -7  -4   5         24.27         24.46         9.33 o
  -6  -4   5         56.48         65.64         8.26 o
  -5  -4   5         51.32         67.81        10.78 o
  -4  -4   5        258.31        264.37         9.69 o
  -3  -4   5       1138.04       1143.09        36.23 o
  -2  -4   5        921.38        912.77        30.39 o
  -1  -4   5       3455.83       3584.90        47.10 o
   0  -4   5        350.66        309.90         8.05 o
   1  -4   5      20517.04      24288.40       115.36 o
   2  -4   5        310.99        432.61        10.16 o
   3  -4   5       1961.41       2078.89        41.23 o
   4  -4   5        207.06        203.10         9.83 o
   5  -4   5        703.14        666.24        18.72 o
   6  -4   5          2.54         -1.41         3.35 o
   7  -4   5         49.28         44.24         7.55 o
   8  -4   5          1.55         -2.42         5.34 o
   9  -4   5          8.87          5.33         7.10 o
  -9  -3   5          2.17          3.86         8.69 o
  -8  -3   5        449.95        481.07        23.48 o
  -7  -3   5          2.92          8.41         4.34 o
  -6  -3   5         19.44         16.64         5.49 o
  -5  -3   5          0.07          4.67         3.64 o
  -4  -3   5        500.65        563.82        20.64 o
  -3  -3   5        220.24        232.95         6.45 o
  -2  -3   5       3921.76       4143.24        21.54 o
  -1  -3   5        775.50        805.72         8.46 o
   0  -3   5        138.19        133.86         4.07 o
   1  -3   5       1693.42       1598.13        25.87 o
   2  -3   5       1155.56       1043.14        19.66 o
   3  -3   5        181.88        191.65         4.46 o
   4  -3   5        679.50        750.65        22.25 o
   5  -3   5        444.81        451.19        14.71 o
   6  -3   5        113.96        107.64         9.25 o
   7  -3   5          7.14          3.64         4.05 o
   8  -3   5         53.90         59.18        12.18 o
   9  -3   5         68.00         68.49        14.49 o
  -9  -2   5         46.03         58.90        17.38 o
  -8  -2   5         12.70         21.22         5.69 o
  -7  -2   5        353.56        321.62        13.71 o
  -6  -2   5        567.31        510.94        22.25 o
  -5  -2   5       3545.11       3698.41       113.43 o
  -4  -2   5       5189.29       5245.42       172.01 o
  -3  -2   5       1959.88       2076.23        52.34 o
  -2  -2   5       1792.23       1868.14        14.92 o
  -1  -2   5        123.21        108.42         4.06 o
   0  -2   5       1293.63       1325.49        15.40 o
   1  -2   5         39.83         41.11         3.18 o
   2  -2   5         37.14         38.26         2.97 o
   3  -2   5         87.37        107.65         3.12 o
   4  -2   5         85.62         53.93         7.40 o
   5  -2   5        764.56        750.50        17.76 o
   6  -2   5        536.09        529.64        16.08 o
   7  -2   5          0.33         -1.22         4.02 o
   8  -2   5        177.15        181.67        18.98 o
   9  -2   5          0.02          0.80         5.12 o
  -9  -1   5         36.10         37.73         9.78 o
  -8  -1   5         37.17         35.31         8.51 o
  -7  -1   5         22.08         17.11         4.45 o
  -6  -1   5       3765.64       3847.03        49.26 o
  -5  -1   5        654.27        620.45        18.36 o
  -4  -1   5       2322.80       2460.57        62.42 o
  -3  -1   5       1043.55       1035.99        37.71 o
  -2  -1   5       2412.19       2424.04        19.55 o
  -1  -1   5       2075.35       2257.34        40.28 o
   0  -1   5       3655.26       3926.90        33.10 o
   1  -1   5       3547.03       3533.21        51.94 o
   2  -1   5       1956.00       1964.09        17.96 o
   3  -1   5         65.40         61.13         3.72 o
   4  -1   5        496.76        494.84         9.94 o
   5  -1   5         46.14         49.47         3.35 o
   6  -1   5        100.04         93.58         7.08 o
   7  -1   5        423.39        392.56        30.61 o
   8  -1   5         63.85         60.29        11.45 o
   9  -1   5        205.55        193.22        20.49 o
  -9   0   5          8.24         12.45         6.69 o
  -8   0   5         52.65         50.50        10.11 o
  -7   0   5         44.51         51.32         6.90 o
  -6   0   5        172.31        157.00         9.30 o
  -5   0   5         31.56         25.56         4.95 o
  -4   0   5         67.74         72.42         7.27 o
  -3   0   5      11874.64      13667.56       114.13 o
  -2   0   5      11411.94      12318.16       313.01 o
  -1   0   5       4845.84       4881.40        89.97 o
   0   0   5       3002.66       2955.91        17.60 o
   1   0   5         16.38         22.59         2.08 o
   2   0   5        909.60       1006.70        25.35 o
   3   0   5       1755.73       1861.70        23.01 o
   4   0   5       1611.69       1635.50        20.34 o
   5   0   5         73.80         81.03         5.23 o
   6   0   5          1.57         -0.24         1.59 o
   7   0   5          8.15         10.26         5.68 o
   8   0   5         60.08         55.87        11.04 o
   9   0   5          0.02         -3.38         4.55 o
  -9   1   5          0.04         -0.33         4.89 o
  -8   1   5         14.76         15.77         6.60 o
  -7   1   5         38.45         50.43         9.44 o
  -6   1   5        166.41        179.63         9.52 o
  -5   1   5        646.25        757.23        20.81 o
  -4   1   5        721.64        816.21        18.98 o
  -3   1   5        776.04        763.24        18.74 o
  -2   1   5       1102.01       1152.92        18.66 o
  -1   1   5       1024.61       1067.88        16.42 o
   0   1   5       5388.99       5590.94        20.96 o
   1   1   5       7794.59       8176.41        77.77 o
   2   1   5         89.66         78.89         5.23 o
   3   1   5       1472.57       1331.38        35.74 o
   4   1   5        220.78        250.39         8.77 o
   5   1   5          9.84         13.83         2.15 o
   6   1   5        119.05        145.03         8.56 o
   7   1   5        102.92         94.27        15.78 o
   8   1   5        153.66        179.13        16.36 o
   9   1   5         17.05         20.26         8.25 o
  -9   2   5          0.01          2.03         5.12 o
  -8   2   5         24.49         27.70         8.02 o
  -7   2   5         11.82          9.65         5.34 o
  -6   2   5          2.98          9.41         3.29 o
  -5   2   5        193.50        209.99         9.11 o
  -4   2   5        450.24        428.79        11.61 o
  -3   2   5        897.68        920.61        15.19 o
  -2   2   5        133.81        133.14         6.79 o
  -1   2   5       4974.26       5148.75        38.82 o
   0   2   5       3853.82       3715.66        27.66 o
   1   2   5         69.48         78.06         3.67 o
   2   2   5       2820.69       2787.33        23.76 o
   3   2   5        524.13        567.74        12.08 o
   4   2   5       5113.30       5205.43        86.39 o
   5   2   5         92.40         82.69         6.68 o
   6   2   5        454.24        435.16        14.22 o
   7   2   5       1623.66       1674.28        47.20 o
   8   2   5        101.74        109.30        14.16 o
   9   2   5          1.99          1.85         5.17 o
  -9   3   5          4.11          8.19         6.48 o
  -8   3   5        248.46        246.71        18.44 o
  -7   3   5         20.23         29.80         7.96 o
  -6   3   5        105.52        108.11        12.27 o
  -5   3   5       1183.15       1231.99        26.16 o
  -4   3   5          0.73          4.99         2.27 o
  -3   3   5         14.48          8.16         2.22 o
  -2   3   5        940.06       1039.29        14.39 o
  -1   3   5        914.65        866.52        10.25 o
   0   3   5        355.58        385.47        11.18 o
   1   3   5       3729.24       3905.14        70.86 o
   2   3   5       2518.49       2778.38        36.15 o
   3   3   5       1597.03       1660.36        21.36 o
   4   3   5         23.10         17.38         3.47 o
   5   3   5         34.66         29.97         4.57 o
   6   3   5         85.70        105.50         8.55 o
   7   3   5        485.16        460.43        16.33 o
   8   3   5         14.56         12.34         6.03 o
   9   3   5         18.26         22.19         8.03 o
  -9   4   5        262.98        266.93        20.71 o
  -8   4   5         66.94         67.25        11.72 o
  -7   4   5        116.26        113.61        13.76 o
  -6   4   5         60.42         52.20         8.76 o
  -5   4   5        211.33        202.71        11.19 o
  -4   4   5       2226.61       2253.80        41.17 o
  -3   4   5        103.50        111.45         5.76 o
  -2   4   5         81.26         80.62         4.43 o
  -1   4   5        118.17        103.52         4.23 o
   1   4   5          0.11          3.67         3.06 o
   2   4   5          6.22         10.48         3.02 o
   3   4   5          7.00          4.38         1.60 o
   4   4   5       4441.07       4574.23        64.01 o
   5   4   5       1866.25       1901.75        28.44 o
   6   4   5       1245.42       1207.56        24.68 o
   7   4   5        153.86        135.44         9.97 o
   8   4   5          9.34          8.89         4.07 o
   9   4   5        199.75        209.56        18.33 o
  -8   5   5         61.72         59.58        11.35 o
  -7   5   5         46.18         46.04         9.66 o
  -6   5   5        666.79        669.47        25.34 o
  -5   5   5       1303.07       1275.78        39.38 o
  -4   5   5         90.04         82.42         6.21 o
  -3   5   5        545.12        567.56        13.25 o
  -2   5   5         67.24         84.24         4.88 o
  -1   5   5       5144.44       5709.27        61.53 o
   0   5   5        488.14        592.24         9.61 o
   1   5   5         24.69         24.59         4.43 o
   2   5   5        748.30        721.11        18.41 o
   3   5   5       5974.04       6044.84       210.05 o
   4   5   5        260.53        237.37         9.83 o
   5   5   5         44.47         28.47         6.80 o
   6   5   5        524.30        484.01        16.27 o
   7   5   5          4.89         13.65         4.40 o
   8   5   5         25.33         22.77         5.81 o
   9   5   5          0.45         -1.93         8.37 o
  -8   6   5         58.44         58.49        11.44 o
  -7   6   5        145.36        157.57        15.07 o
  -6   6   5         40.42         43.72         8.74 o
  -5   6   5        349.45        364.87        17.88 o
  -4   6   5        184.52        157.55         8.17 o
  -3   6   5       4945.66       5042.98       105.84 o
  -2   6   5        565.80        535.38        12.23 o
  -1   6   5          4.53          4.84         1.27 o
   0   6   5       1092.71       1177.80        15.65 o
   1   6   5       1271.47       1250.50        24.93 o
   2   6   5        861.36        809.85        27.46 o
   3   6   5         62.67         49.85         6.65 o
   4   6   5        630.84        679.80        20.37 o
   5   6   5       1556.24       1483.08        35.18 o
   6   6   5        259.30        272.05        12.68 o
   7   6   5        100.75         96.53         9.65 o
   8   6   5        282.53        249.66        18.11 o
   9   6   5          6.17         -1.61         7.72 o
  -8   7   5         28.78         43.13        15.77 o
  -7   7   5          9.10         10.79         6.01 o
  -6   7   5        103.71        105.29        13.57 o
  -5   7   5         46.10         46.35         8.19 o
  -4   7   5        472.48        458.19        14.63 o
  -3   7   5       4724.64       4548.09        75.35 o
  -2   7   5          0.86          1.15         1.91 o
  -1   7   5         24.20         42.75         4.35 o
   0   7   5         82.24         56.29         7.15 o
   1   7   5          9.79          9.58         3.79 o
   2   7   5        447.49        468.58        19.67 o
   3   7   5        129.52        104.59        13.04 o
   4   7   5          0.41         -1.58         2.85 o
   5   7   5        378.13        374.92        16.75 o
   6   7   5        245.86        220.84        11.69 o
   7   7   5          0.41          4.10         4.94 o
   8   7   5        173.51        184.51        17.53 o
   9   7   5          7.28          9.18         6.34 o
  -7   8   5        148.18        160.01        27.37 o
  -6   8   5         49.61         42.81        13.84 o
  -5   8   5          1.12          5.65         4.48 o
  -4   8   5          3.21          2.75         3.05 o
  -3   8   5        302.24        289.90        15.79 o
  -2   8   5          3.01          5.82         2.62 o
  -1   8   5          6.03         10.16         2.88 o
   0   8   5        791.07        748.97        22.12 o
   1   8   5        117.81        120.76         9.40 o
   2   8   5        238.57        230.14        12.62 o
   3   8   5         77.17         89.76         8.87 o
   4   8   5        758.51        808.54        23.87 o
   5   8   5        242.28        227.29        13.54 o
   6   8   5         38.93         41.03         8.87 o
   7   8   5        327.01        341.57        30.92 o
   8   8   5          0.01          5.16         5.34 o
  -7   9   5          0.01         -5.15         6.76 o
  -6   9   5         83.87         72.11        18.67 o
  -5   9   5         34.70         22.53        10.94 o
  -4   9   5         27.83         25.43        12.55 o
  -3   9   5        494.03        487.62        33.20 o
  -2   9   5        228.98        219.31        10.25 o
  -1   9   5        174.76        180.65        18.68 o
   0   9   5         32.49         25.84         6.37 o
   1   9   5          9.88         12.27         5.31 o
   2   9   5         32.54         29.78         6.48 o
   3   9   5       2233.36       2280.18        40.47 o
   4   9   5         22.86         27.63         6.18 o
   5   9   5         14.08          8.69         8.05 o
   6   9   5          7.07          6.64         7.24 o
   7   9   5         69.77         43.05        10.40 o
   8   9   5          0.01          7.60         6.78 o
  -6  10   5         27.84         31.54        14.81 o
  -5  10   5          0.21         -1.93         4.51 o
  -4  10   5        164.88        155.84        24.15 o
  -3  10   5         25.73         24.35         6.48 o
  -2  10   5          0.01         -2.21         4.08 o
  -1  10   5         87.26         72.02        10.46 o
   0  10   5         22.63         34.91         7.37 o
   1  10   5        408.32        415.05        18.73 o
   2  10   5        673.62        658.29        23.09 o
   3  10   5        258.95        254.58        15.25 o
   4  10   5          3.13          3.54         7.40 o
   5  10   5        430.42        406.61        33.19 o
   6  10   5         63.89         78.54        18.99 o
   7  10   5         62.28         48.28        11.75 o
  -5  11   5        459.00        495.83        38.34 o
  -4  11   5         38.86         54.07        15.77 o
  -3  11   5        189.19        185.47        22.22 o
  -2  11   5        270.46        268.65        16.64 o
  -1  11   5        819.97        817.70        28.28 o
   0  11   5        451.10        415.40        20.05 o
   1  11   5          6.87          5.70         4.76 o
   2  11   5        143.38        127.13        11.89 o
   3  11   5         35.59         31.87        13.52 o
   4  11   5          0.99         -2.25         6.44 o
   5  11   5         20.53         15.13        10.94 o
   6  11   5        242.14        231.53        27.37 o
   7  11   5         16.95          8.05         6.71 o
  -4  12   5        275.92        300.47        29.95 o
  -3  12   5          0.49          1.93         7.08 o
  -2  12   5        542.03        497.79        23.12 o
  -1  12   5         80.09         74.36        11.58 o
   0  12   5        557.55        555.39        24.11 o
   1  12   5         59.07         49.88         9.66 o
   2  12   5         26.90         20.28        12.23 o
   3  12   5         20.89         27.04        12.55 o
   4  12   5         11.11          2.25         9.66 o
   5  12   5         15.63         10.94        11.26 o
   6  12   5         38.12         43.45        16.09 o
  -3  13   5         32.01         34.44        13.20 o
  -2  13   5         61.48         75.64        17.06 o
  -1  13   5        399.99        394.93        21.50 o
   0  13   5         39.50         28.97        12.55 o
   1  13   5        111.66        121.05        22.54 o
   2  13   5          6.72         12.87         9.98 o
   3  13   5        106.90        124.58        24.14 o
   4  13   5        268.82        212.54        32.20 o
   5  13   5          2.20         -1.93         9.66 o
  -1  14   5          2.56         -5.79         6.76 o
   0  14   5         35.22         38.30        13.84 o
   1  14   5        275.63        307.55        31.24 o
   2  14   5        216.18        289.80        30.91 o
   3  14   5         10.03         17.06        12.55 o
  -3 -13   6          4.79          6.69         6.32 o
  -2 -13   6          3.14          5.73         5.72 o
  -1 -13   6          4.85          6.71         5.68 o
   0 -13   6         24.15         22.23         8.29 o
   1 -13   6          5.09          5.65         5.45 o
   2 -13   6         60.19         65.26        12.13 o
  -5 -12   6         41.29         37.02        16.09 o
  -4 -12   6          0.08          2.57         9.66 o
  -3 -12   6        235.77        264.86        19.21 o
  -2 -12   6          0.01         -1.59         4.48 o
  -1 -12   6          4.10          7.47         5.90 o
   0 -12   6         48.46         60.44        11.58 o
   1 -12   6         74.88         84.43        10.25 o
   2 -12   6          3.52          7.57         6.32 o
   3 -12   6         12.77         19.53         7.93 o
   4 -12   6          4.04          4.07         5.09 o
  -6 -11   6         14.98         18.67        12.55 o
  -5 -11   6         28.86         26.71        14.16 o
  -4 -11   6        322.35        312.11        31.24 o
  -3 -11   6         30.52         32.23         8.50 o
  -2 -11   6         38.25         33.17         8.38 o
  -1 -11   6        288.14        314.55        19.34 o
   0 -11   6        127.50        147.79        15.79 o
   1 -11   6        124.74        141.80        12.40 o
   2 -11   6        259.15        246.26        21.00 o
   3 -11   6         23.59         25.62         6.56 o
   4 -11   6          2.24          2.06         3.87 o
   5 -11   6         22.61         29.65         7.60 o
  -7 -10   6         52.22         46.99        17.06 o
  -6 -10   6        122.19         98.19        21.57 o
  -5 -10   6        149.60        135.22        24.47 o
  -4 -10   6        124.83        131.03        22.86 o
  -3 -10   6          0.60         -6.12         6.12 o
  -2 -10   6         67.94         83.37        17.38 o
  -1 -10   6        812.56        783.50        40.00 o
   0 -10   6         77.70         78.02        11.00 o
   1 -10   6        185.63        178.68         9.50 o
   2 -10   6        141.46        117.28         8.24 o
   3 -10   6         16.11         26.31         6.20 o
   4 -10   6         28.87         33.43         6.95 o
   5 -10   6         15.17         15.55         5.55 o
   6 -10   6        144.23        154.55        15.23 o
  -7  -9   6         98.79         97.22        21.89 o
  -6  -9   6         65.88         53.43        16.42 o
  -5  -9   6        381.09        334.07        29.64 o
  -4  -9   6          0.45         -0.64         6.76 o
  -3  -9   6        173.64        185.47        21.90 o
  -2  -9   6        337.00        352.12        27.38 o
  -1  -9   6         11.89         26.07        10.30 o
   0  -9   6          6.96          2.81         2.95 o
   1  -9   6        212.53        195.45        10.27 o
   2  -9   6          0.56          1.85         2.45 o
   3  -9   6        261.43        240.04        13.31 o
   4  -9   6         93.42         85.46         9.66 o
   5  -9   6         19.83         26.34         6.44 o
   6  -9   6         44.18         59.37         9.70 o
  -8  -8   6          0.24         -6.12         6.12 o
  -7  -8   6        125.02        137.15        24.15 o
  -6  -8   6         29.99         39.59        13.84 o
  -5  -8   6         20.82         14.48         7.72 o
  -4  -8   6        534.42        499.94        32.88 o
  -3  -8   6         10.92          4.83         7.08 o
  -2  -8   6        126.94        100.78        15.78 o
  -1  -8   6        418.91        433.63        12.89 o
   0  -8   6        189.70        199.15         9.06 o
   1  -8   6        146.28        138.26         8.14 o
   2  -8   6       1354.05       1323.14        24.26 o
   3  -8   6       3107.19       3072.93        50.72 o
   4  -8   6         78.28         64.05         8.57 o
   5  -8   6          0.64          0.65         3.81 o
   6  -8   6        142.18        140.78        13.61 o
   7  -8   6          2.00          7.11         5.11 o
  -8  -7   6        163.02        124.28        23.18 o
  -7  -7   6         47.87         58.90        16.74 o
  -6  -7   6          1.00          3.86         6.76 o
  -5  -7   6          8.80          5.15         6.76 o
  -4  -7   6        349.90        324.12        25.45 o
  -3  -7   6        239.56        231.59        21.58 o
  -2  -7   6         97.95        119.77        15.13 o
  -1  -7   6         28.19         35.22         4.08 o
   0  -7   6         18.65         23.30         5.13 o
   1  -7   6        597.97        572.69        14.74 o
   2  -7   6       2832.93       2872.58        55.12 o
   3  -7   6       1881.50       1957.57        48.80 o
   4  -7   6       1509.54       1441.68        31.25 o
   5  -7   6        556.59        545.16        19.84 o
   6  -7   6          1.81          2.54         3.98 o
   7  -7   6         81.06         69.37         9.80 o
   8  -7   6         11.92         13.46         7.27 o
  -8  -6   6        176.34        167.75        26.08 o
  -7  -6   6         13.01         19.31        10.62 o
  -6  -6   6        164.04        143.61        21.57 o
  -5  -6   6          6.49         13.52         8.05 o
  -4  -6   6       1239.73       1245.07        46.21 o
  -3  -6   6         51.39         41.20        10.30 o
  -2  -6   6        894.54        899.09        34.88 o
  -1  -6   6       1949.69       1928.82        47.05 o
   0  -6   6       3369.40       3443.29        57.87 o
   1  -6   6         85.81         95.83         5.89 o
   2  -6   6          1.52          4.99         2.27 o
   3  -6   6       1002.39        969.52        36.39 o
   4  -6   6         35.34         32.25         6.18 o
   5  -6   6        324.38        304.21        14.81 o
   6  -6   6          7.87          7.95         4.88 o
   7  -6   6          7.51         -1.24         3.96 o
   8  -6   6        122.98        158.59        19.54 o
  -9  -5   6          0.25          0.48         4.78 o
  -8  -5   6        147.92        116.87        21.57 o
  -7  -5   6        922.03        869.10        43.23 o
  -6  -5   6        257.57        239.63        22.55 o
  -5  -5   6         92.26        103.02        16.42 o
  -4  -5   6        834.96        851.18        36.15 o
  -3  -5   6         28.59         26.72         7.73 o
  -2  -5   6          4.15          2.57         4.18 o
  -1  -5   6        269.59        267.00        10.51 o
   0  -5   6        662.23        789.67        16.97 o
   1  -5   6        275.16        289.46         9.28 o
   2  -5   6        997.09        989.06        23.80 o
   3  -5   6         39.89         39.75         3.92 o
   4  -5   6         64.61         49.52         8.31 o
   5  -5   6         94.45         83.99         8.91 o
   6  -5   6         97.81        105.55        10.53 o
   7  -5   6        355.50        365.36        17.06 o
   8  -5   6         53.63         53.76        11.32 o
  -9  -4   6          0.24         -3.86         6.12 o
  -8  -4   6        174.49        208.97        23.83 o
  -7  -4   6        117.68        111.71        18.35 o
  -6  -4   6        242.87        224.06        16.59 o
  -5  -4   6        137.41        148.13         8.73 o
  -4  -4   6         11.11         14.30         2.92 o
  -3  -4   6        117.44        145.55        13.85 o
  -2  -4   6       1829.61       1703.44        42.53 o
   0  -4   6       1205.03       1280.86        16.93 o
   1  -4   6       3136.57       3439.38        53.10 o
   3  -4   6          0.36          1.13         1.31 o
   4  -4   6         51.31         45.98         7.40 o
   5  -4   6        137.11        130.90         9.39 o
   6  -4   6        735.25        743.30        32.36 o
   7  -4   6        214.75        214.98        13.20 o
   8  -4   6        480.73        477.04        26.31 o
   9  -4   6         31.89         37.74        10.58 o
  -9  -3   6          0.28         -1.29         6.76 o
  -8  -3   6         46.10         44.02         9.66 o
  -7  -3   6        224.96        211.14        13.25 o
  -6  -3   6         31.17         28.51         7.40 o
  -5  -3   6         72.72         75.12         9.98 o
  -4  -3   6        396.75        439.99        20.79 o
  -3  -3   6          5.96          9.04         2.41 o
  -2  -3   6       2502.29       2398.87        28.27 o
  -1  -3   6        468.48        482.55         7.23 o
   0  -3   6       2271.62       2438.34        28.59 o
   1  -3   6         11.96         11.02         2.17 o
   2  -3   6      11282.69      12119.41       200.97 o
   3  -3   6        377.69        393.70        11.54 o
   4  -3   6        293.50        313.55        14.92 o
   5  -3   6         20.55         19.22         4.30 o
   6  -3   6         88.00         87.21         9.06 o
   7  -3   6         69.85         68.90        13.96 o
   8  -3   6         62.35         50.80        10.81 o
   9  -3   6         10.34         10.04         7.27 o
  -9  -2   6         34.65         34.76        13.84 o
  -8  -2   6        276.56        267.14        13.93 o
  -7  -2   6          0.44          1.68         3.85 o
  -6  -2   6        169.57        154.27        11.23 o
  -5  -2   6         50.67         47.22         7.10 o
  -4  -2   6        521.19        439.99        14.10 o
  -3  -2   6       2806.63       3322.55       101.79 o
  -2  -2   6       3615.08       3891.47        34.02 o
  -1  -2   6       4903.06       5119.38        90.85 o
   0  -2   6       1948.46       1970.70        22.02 o
   1  -2   6      13900.98      14696.72       175.37 o
   2  -2   6        908.04        850.08        13.11 o
   3  -2   6        457.10        531.27        10.17 o
   4  -2   6        247.23        280.21         9.39 o
   5  -2   6       1144.02       1190.89        22.59 o
   6  -2   6        313.22        334.72        13.16 o
   7  -2   6        693.09        634.84        27.57 o
   8  -2   6        177.79        161.74        17.86 o
   9  -2   6         72.45         69.58        13.31 o
  -9  -1   6         21.83         25.37         7.86 o
  -8  -1   6         42.50         43.31         9.12 o
  -7  -1   6        308.16        315.83        13.73 o
  -6  -1   6        391.58        390.81        16.86 o
  -5  -1   6        796.55        789.64        21.10 o
  -4  -1   6       1116.17       1053.24        22.96 o
  -3  -1   6       1574.58       1587.17        23.91 o
  -2  -1   6       2866.78       2993.90        29.04 o
  -1  -1   6         75.45         64.01         3.28 o
   0  -1   6          0.16          0.54         1.11 o
   1  -1   6       4492.67       4639.94        29.07 o
   2  -1   6        457.95        401.51         8.87 o
   3  -1   6        955.70       1011.71        28.07 o
   4  -1   6        169.63        172.37         6.46 o
   5  -1   6         77.86         55.67         3.71 o
   6  -1   6         50.44         48.43         5.82 o
   7  -1   6        241.56        228.64        18.52 o
   8  -1   6        220.39        246.40        30.43 o
   9  -1   6         41.09         60.69        12.55 o
  -9   0   6        120.37        132.97        16.64 o
  -8   0   6         72.00         76.84        11.82 o
  -7   0   6         72.48         76.71         8.33 o
  -6   0   6          1.20          4.14         3.26 o
  -5   0   6        327.34        306.18        13.32 o
  -4   0   6       1882.69       1962.56        32.60 o
  -3   0   6       1719.54       1857.59        26.62 o
  -2   0   6       4420.95       4721.45        38.62 o
  -1   0   6        627.59        666.22        13.31 o
   0   0   6         24.59         15.55         1.83 o
   1   0   6       2052.43       2090.18        18.93 o
   2   0   6        216.17        259.10        11.31 o
   3   0   6        501.44        581.66        11.70 o
   4   0   6       1145.31       1127.00        17.49 o
   5   0   6          9.35         13.20         2.30 o
   6   0   6         80.85         79.95         4.84 o
   7   0   6        336.22        334.49        19.35 o
   8   0   6       1491.40       1549.27        43.17 o
   9   0   6          6.21          6.97         6.41 o
  -9   1   6         58.31         61.57        11.83 o
  -8   1   6          3.27          7.84         5.54 o
  -7   1   6        402.81        379.92        19.59 o
  -6   1   6        265.39        233.20        10.93 o
  -5   1   6         30.98         43.09         5.37 o
  -4   1   6       1153.29       1266.61        24.49 o
  -3   1   6       1573.40       1759.70        26.46 o
  -2   1   6        112.81         82.64         5.47 o
  -1   1   6       1400.89       1466.65        29.77 o
   0   1   6       4053.85       4115.68        20.00 o
   1   1   6        598.77        579.67        10.98 o
   2   1   6         20.31         30.35         3.20 o
   3   1   6        542.43        499.76        11.29 o
   4   1   6        310.52        292.58         9.62 o
   5   1   6        991.29       1036.35        14.47 o
   6   1   6         79.53         78.25         6.74 o
   7   1   6        668.72        608.99        47.72 o
   8   1   6         92.08         92.46        13.53 o
   9   1   6         83.12         71.38        17.54 o
  -9   2   6         48.51         56.53        11.41 o
  -8   2   6         91.54        112.22        14.21 o
  -7   2   6          0.99         -3.16         3.32 o
  -6   2   6        444.40        437.22        14.46 o
  -5   2   6         26.06         25.00         4.37 o
  -4   2   6       2935.63       3081.54        53.88 o
  -3   2   6       2564.80       2642.90        26.53 o
  -2   2   6       1277.19       1537.12        23.67 o
  -1   2   6        706.96        697.03        15.09 o
   0   2   6       4201.74       4143.55        28.81 o
   1   2   6       1489.38       1373.71        12.27 o
   2   2   6        108.15        122.08         5.32 o
   3   2   6        184.84        204.61         7.54 o
   4   2   6        145.32        134.04         7.05 o
   5   2   6        343.97        350.22        11.89 o
   6   2   6          8.87          7.05         3.40 o
   7   2   6         77.96         74.48         8.14 o
   8   2   6          0.64         -0.97         4.55 o
   9   2   6          0.03          6.34         5.30 o
  -9   3   6         31.40         40.10        10.11 o
  -8   3   6          0.29          1.55         4.94 o
  -7   3   6         13.12         15.28         6.26 o
  -6   3   6        430.86        407.78        13.82 o
  -5   3   6       1031.38       1044.38        36.98 o
  -4   3   6       1080.33       1078.18        21.03 o
  -3   3   6         43.82         62.58         4.61 o
  -2   3   6        138.55        138.57         5.68 o
  -1   3   6        259.04        273.79         6.97 o
   0   3   6       1016.06        958.56        20.74 o
   1   3   6       3023.25       2778.26        21.31 o
   2   3   6       1097.80       1219.49        16.71 o
   3   3   6       1886.77       1960.75        23.74 o
   4   3   6         37.90         30.44         4.30 o
   5   3   6        310.43        367.60        12.60 o
   6   3   6         25.71         21.40         4.74 o
   7   3   6        108.72        100.59         9.52 o
   8   3   6         30.24         34.19         8.61 o
   9   3   6          2.87          4.88         7.08 o
  -9   4   6        110.24         91.18        14.85 o
  -8   4   6        182.37        210.27        17.29 o
  -7   4   6         67.86         65.67        15.77 o
  -6   4   6         10.58          6.38         4.76 o
  -5   4   6       1486.34       1535.87        31.44 o
  -4   4   6        205.55        227.68         9.07 o
  -3   4   6         90.96         96.28         5.54 o
  -2   4   6         34.81         33.33         3.48 o
  -1   4   6          2.94          1.84         1.04 o
   0   4   6        373.40        339.54        14.35 o
   1   4   6        461.37        437.16         8.76 o
   2   4   6       2683.17       2943.86        30.86 o
   3   4   6         27.37         53.39         5.06 o
   4   4   6          2.90          0.14         2.24 o
   5   4   6        728.00        674.45        19.90 o
   6   4   6        787.06        814.74        20.62 o
   7   4   6          7.76          3.58         3.48 o
   8   4   6          1.87          0.20         7.24 o
   9   4   6        252.53        269.79        26.89 o
  -8   5   6         30.28         35.95         9.36 o
  -7   5   6         68.99         68.14        11.37 o
  -6   5   6         21.12         20.63         7.40 o
  -5   5   6         25.35         30.28         4.85 o
  -4   5   6        242.51        238.54         9.57 o
  -3   5   6        420.77        427.72        11.65 o
  -2   5   6        782.78        806.09        14.85 o
  -1   5   6         20.03         26.49         3.74 o
   0   5   6       2363.77       2658.52        35.22 o
   1   5   6        569.26        612.89        16.97 o
   2   5   6       3019.54       3271.53        39.86 o
   3   5   6        315.38        301.29        14.27 o
   4   5   6       2158.50       2173.10        40.27 o
   5   5   6       1129.72       1225.34        30.39 o
   6   5   6         97.54         93.91         9.03 o
   7   5   6        158.23        183.56        11.33 o
   8   5   6         10.74          6.16         4.20 o
   9   5   6         46.92         34.44        14.48 o
  -8   6   6         42.33         38.58         9.94 o
  -7   6   6         32.54         50.62         9.94 o
  -6   6   6          8.56          3.53         4.63 o
  -5   6   6       1231.04       1162.37        30.65 o
  -4   6   6        577.68        587.32        15.06 o
  -3   6   6         37.45         37.11         4.90 o
  -2   6   6        233.84        199.65         7.88 o
  -1   6   6        214.53        235.78         6.18 o
   0   6   6        427.44        374.35         8.18 o
   1   6   6       1325.94       1382.65        27.42 o
   2   6   6       1663.73       1860.94        36.46 o
   3   6   6         78.68         58.75         7.17 o
   4   6   6         13.56         23.22         4.32 o
   5   6   6         95.64        102.97         9.93 o
   6   6   6        174.76        151.20        10.28 o
   7   6   6        182.95        194.64        11.81 o
   8   6   6        114.16        121.68        11.77 o
   9   6   6         88.38         93.03        21.25 o
  -8   7   6         74.47         53.11        17.38 o
  -7   7   6          8.31         13.84        10.62 o
  -6   7   6       1393.43       1417.75        52.81 o
  -5   7   6        348.87        367.59        23.68 o
  -4   7   6        234.26        247.50        22.28 o
  -3   7   6       1201.92       1141.23        20.40 o
  -2   7   6         19.03         14.75         3.00 o
  -1   7   6       1303.32       1219.61        19.60 o
   0   7   6         21.85         21.77         2.90 o
   1   7   6       1989.83       2019.96        34.61 o
   2   7   6        720.58        726.86        38.24 o
   3   7   6        203.00        201.40        11.84 o
   4   7   6       1252.93       1240.08        30.21 o
   5   7   6        158.50        159.19         9.90 o
   6   7   6         13.68         16.31         4.96 o
   7   7   6         33.69         37.67         6.50 o
   8   7   6        177.27        147.09        27.85 o
   9   7   6          7.51          9.66         9.66 o
  -7   8   6        284.19        322.37        33.17 o
  -6   8   6          4.52          2.25         7.72 o
  -5   8   6         29.10         35.73        13.20 o
  -4   8   6        233.12        256.83        15.62 o
  -3   8   6       1497.13       1539.69        29.14 o
  -2   8   6        112.64        113.67         6.84 o
  -1   8   6        941.65        975.98        26.13 o
   0   8   6        216.14        228.09        12.98 o
   1   8   6        155.48        148.45        10.73 o
   2   8   6        418.49        417.67        17.10 o
   3   8   6        481.48        475.45        23.05 o
   4   8   6         90.05         85.71        10.21 o
   5   8   6         56.86         53.98         7.05 o
   6   8   6          4.70          6.86         3.00 o
   7   8   6        317.30        316.26        29.47 o
   8   8   6          7.45          0.88         5.22 o
  -7   9   6         56.53         73.71        19.96 o
  -6   9   6         53.19         54.72        15.77 o
  -5   9   6          3.34          7.08         8.37 o
  -4   9   6        176.02        157.45        23.18 o
  -3   9   6        402.98        392.48        21.59 o
  -2   9   6          2.93          8.00         4.53 o
  -1   9   6        438.17        432.17        19.03 o
   0   9   6        618.03        608.55        21.77 o
   1   9   6        144.74        151.57        15.94 o
   2   9   6        374.55        379.74        17.33 o
   3   9   6        523.03        518.41        20.67 o
   4   9   6          1.72          2.04         3.85 o
   5   9   6         12.99         20.92        10.62 o
   6   9   6          8.64          5.34         5.57 o
   7   9   6        174.49        195.77        18.01 o
   8   9   6        313.86        316.28        21.86 o
  -6  10   6         22.44         22.85        12.23 o
  -5  10   6         90.89         89.81        20.28 o
  -4  10   6        179.79        151.66        23.83 o
  -3  10   6         21.76         14.43         5.71 o
  -2  10   6        442.51        453.62        20.62 o
  -1  10   6       2853.49       2727.48        48.63 o
   0  10   6        177.42        195.31        14.10 o
   1  10   6        856.23        823.97        39.52 o
   2  10   6        199.85        190.82        13.69 o
   3  10   6         52.18         41.81         8.33 o
   4  10   6        430.87        413.07        31.58 o
   5  10   6        482.67        491.40        36.41 o
   6  10   6          0.01         -3.21         4.86 o
   7  10   6         58.43         62.70        12.18 o
  -5  11   6         18.02         19.63        11.27 o
  -4  11   6         22.81         18.67        11.59 o
  -3  11   6          3.75          3.86         6.76 o
  -2  11   6        154.36        163.88        19.00 o
  -1  11   6       1681.04       1605.47        41.86 o
   0  11   6        112.26         89.81        12.18 o
   1  11   6        282.29        283.83        16.92 o
   2  11   6         45.06         31.26         7.44 o
   3  11   6        234.16        214.48        25.12 o
   4  11   6         56.00         68.88        17.06 o
   5  11   6        223.58        194.18        28.66 o
   6  11   6        113.97         91.11        21.89 o
   7  11   6         71.96         78.50        13.76 o
  -4  12   6        123.19        174.81        28.01 o
  -3  12   6         41.15         26.72        11.27 o
  -2  12   6          5.91          3.26         5.09 o
  -1  12   6        378.83        415.68        21.50 o
   0  12   6        378.08        381.15        20.59 o
   1  12   6         37.82         38.67         8.35 o
   2  12   6         34.35         18.67        11.59 o
   3  12   6         85.95         96.57        20.60 o
   4  12   6         95.94         79.84        19.96 o
   5  12   6         11.80          8.37        11.26 o
   6  12   6         25.54         28.65        13.52 o
  -2  13   6        125.08        143.26        23.18 o
  -1  13   6        164.15        181.22        15.44 o
   0  13   6        113.22        131.10        15.17 o
   1  13   6         10.17          5.15         8.69 o
   2  13   6         67.39         66.31        18.03 o
   3  13   6          3.33          8.05         9.66 o
   4  13   6         84.97         58.59        18.99 o
   5  13   6         83.09         68.57        20.92 o
  -1  14   6          0.00          1.29         6.76 o
   0  14   6          4.26          7.40         8.05 o
   1  14   6         41.12         67.27        18.67 o
   2  14   6        271.95        299.49        31.88 o
   3  14   6          0.03         -2.57         9.66 o
  -3 -13   7         92.00        115.49        15.79 o
  -2 -13   7        108.98        123.36        16.27 o
  -1 -13   7          0.64          0.11         5.09 o
   0 -13   7          8.21          9.17         6.83 o
   1 -13   7         52.79         38.35         9.97 o
   2 -13   7          0.66          0.60         5.09 o
  -5 -12   7         44.02         49.89        18.03 o
  -4 -12   7        220.54        188.05        29.62 o
  -3 -12   7        146.02        161.15        17.77 o
  -2 -12   7         74.53         73.04        12.46 o
  -1 -12   7         21.26         31.82         8.87 o
   0 -12   7        194.33        188.29        17.33 o
   1 -12   7          8.66          9.84         5.19 o
   2 -12   7          1.75          0.87         4.71 o
   3 -12   7         51.78         60.67        12.37 o
   4 -12   7         41.02         53.75         9.47 o
  -6 -11   7         56.56         38.63        16.74 o
  -5 -11   7         97.61        101.40        22.53 o
  -4 -11   7         15.13         16.74        12.23 o
  -3 -11   7         47.55         47.64        16.09 o
  -2 -11   7        216.02        235.72        25.44 o
  -1 -11   7          8.51         -5.79         8.05 o
   0 -11   7         19.53         17.06         6.78 o
   1 -11   7         42.73         55.31         8.26 o
   2 -11   7          6.92          1.79         4.76 o
   3 -11   7        141.35        144.18        13.32 o
   4 -11   7          1.50          2.66         4.10 o
   5 -11   7         17.66         21.09         6.71 o
  -6 -10   7          0.00         -3.86         8.37 o
  -5 -10   7          1.33          5.15         8.37 o
  -4 -10   7         44.61         45.06        14.16 o
  -3 -10   7         74.22         69.21        16.74 o
  -2 -10   7         62.91         54.72        14.81 o
  -1 -10   7        837.27        792.88        40.64 o
   0 -10   7        976.48        905.56        38.56 o
   1 -10   7       1102.16       1049.86        30.88 o
   2 -10   7          5.82          4.18         2.90 o
   3 -10   7        193.43        204.80        12.94 o
   4 -10   7         17.37         18.29         5.76 o
   5 -10   7          1.97          4.67         4.47 o
   6 -10   7          2.47          2.90         4.57 o
  -7  -9   7         37.76         30.90        13.84 o
  -6  -9   7        117.78        116.54        23.50 o
  -5  -9   7         11.65          6.44         7.40 o
  -4  -9   7         11.89          9.33         8.69 o
  -3  -9   7         37.17         31.22        11.91 o
  -2  -9   7       1377.90       1321.84        51.05 o
  -1  -9   7         76.98         73.40        15.45 o
   0  -9   7       2870.14       2738.27        35.03 o
   1  -9   7          1.54         -2.30         2.59 o
   2  -9   7        140.27        146.73         9.68 o
   3  -9   7        152.24        199.75        12.08 o
   4  -9   7         36.51         33.23         6.74 o
   5  -9   7          0.45          3.66         4.14 o
   6  -9   7          3.51          1.01         3.92 o
  -8  -8   7         55.89         34.12        13.84 o
  -7  -8   7         21.39         28.00        12.55 o
  -6  -8   7        329.19        315.02        28.99 o
  -5  -8   7         65.76         53.44        15.45 o
  -4  -8   7        167.53        169.37        20.93 o
  -3  -8   7        806.39        767.17        39.36 o
  -2  -8   7          0.45         -1.29         5.15 o
  -1  -8   7        268.47        285.72        22.23 o
   0  -8   7        283.26        260.69        10.39 o
   1  -8   7          1.58          0.52         2.36 o
   2  -8   7          6.40          3.68         3.24 o
   3  -8   7       1172.74       1103.62        26.13 o
   4  -8   7         53.25         49.66         7.70 o
   5  -8   7        449.94        483.93        19.58 o
   6  -8   7         16.52         13.08         5.87 o
   7  -8   7         92.49         98.78        12.26 o
  -8  -7   7          2.76         -1.61         6.12 o
  -7  -7   7         18.05         10.62         9.01 o
  -6  -7   7         32.49         38.95        13.52 o
  -5  -7   7        239.68        225.76        23.19 o
  -4  -7   7        280.11        268.64        24.16 o
  -3  -7   7       2425.44       2275.18        62.92 o
  -2  -7   7        132.77        128.47        15.13 o
  -1  -7   7         70.27         62.72         5.02 o
   0  -7   7          8.83          7.79         2.77 o
   1  -7   7          2.53          1.46         2.08 o
   2  -7   7          4.89          3.54         2.88 o
   3  -7   7          1.42         -0.86         2.74 o
   4  -7   7         13.38         13.05         5.07 o
   5  -7   7        592.15        566.71        20.39 o
   6  -7   7        282.42        294.16        15.80 o
   7  -7   7        140.31        123.92        13.25 o
  -8  -6   7         56.39         46.35        14.81 o
  -7  -6   7        302.22        306.30        28.67 o
  -6  -6   7         13.13         13.84         8.69 o
  -5  -6   7         28.30         35.73        11.27 o
  -4  -6   7       1451.68       1476.97        50.76 o
  -3  -6   7        327.22        357.98        24.17 o
  -2  -6   7         42.24         30.58         9.33 o
  -1  -6   7         64.32         64.11         3.38 o
   0  -6   7       1667.89       1558.82        21.90 o
   1  -6   7        134.87        113.79         6.54 o
   2  -6   7        387.74        402.29        12.22 o
   3  -6   7        188.91        175.04         8.34 o
   4  -6   7       1597.94       1512.69        36.25 o
   5  -6   7        355.99        362.28        16.11 o
   6  -6   7       1150.17       1163.54        29.15 o
   7  -6   7         64.41         69.70         9.94 o
   8  -6   7         30.07         23.74         8.89 o
  -9  -5   7          2.14         10.30         8.05 o
  -8  -5   7          3.14         -2.57         7.40 o
  -7  -5   7        178.54        185.47        22.86 o
  -6  -5   7         10.76         12.55         7.40 o
  -5  -5   7        177.50        165.20        18.36 o
  -4  -5   7        108.06         92.08        14.81 o
  -3  -5   7       2003.88       1979.93        52.85 o
  -2  -5   7        630.36        536.93        26.46 o
  -1  -5   7        744.06        723.64        14.79 o
   0  -5   7       4341.56       4558.37        68.00 o
   1  -5   7        296.00        355.70        12.02 o
   2  -5   7        150.49        134.53         6.82 o
   3  -5   7        837.66        850.44        15.98 o
   4  -5   7        265.55        283.70        15.60 o
   5  -5   7       1339.45       1340.22        28.25 o
   6  -5   7        510.28        556.29        19.84 o
   7  -5   7        111.29        111.55        11.64 o
   8  -5   7         97.40        107.80        15.81 o
  -9  -4   7          0.23          3.54         8.05 o
  -8  -4   7       1171.25       1130.87        50.35 o
  -7  -4   7         49.66         37.34        12.55 o
  -6  -4   7         24.66         30.90        10.94 o
  -5  -4   7          8.11          5.15         2.88 o
  -4  -4   7         57.27         56.61         3.24 o
  -3  -4   7         15.64         11.27         5.47 o
  -2  -4   7       2781.30       2765.50        55.73 o
  -1  -4   7         94.35        107.37         4.83 o
   0  -4   7       4104.91       4521.43        33.38 o
   1  -4   7        514.85        471.27        11.47 o
   2  -4   7       6431.26       6609.22       179.91 o
   3  -4   7       1213.27       1262.58        28.97 o
   4  -4   7         33.43         33.35         6.60 o
   5  -4   7        589.85        581.70        18.00 o
   6  -4   7        462.34        462.86        21.44 o
   7  -4   7          4.77          5.09         4.45 o
   8  -4   7         55.53         52.60        16.42 o
   9  -4   7         72.51         84.76        14.92 o
  -9  -3   7          0.09         -3.54         6.12 o
  -8  -3   7         21.36         16.74         9.66 o
  -7  -3   7        124.79        122.99        19.00 o
  -6  -3   7       2398.16       2348.95        94.64 o
  -5  -3   7       1877.59       1846.27        30.76 o
  -4  -3   7        583.68        580.82        36.13 o
  -3  -3   7         21.10         23.89         2.53 o
  -2  -3   7       1775.70       1718.26        30.94 o
  -1  -3   7        521.12        606.69         8.57 o
   0  -3   7          5.30          2.49         1.36 o
   1  -3   7         77.53         86.27         4.97 o
   2  -3   7       1046.34       1138.52        16.95 o
   3  -3   7        886.02        865.49        22.50 o
   4  -3   7        877.57        846.80        28.04 o
   5  -3   7         12.98         21.31         6.13 o
   6  -3   7       2075.77       2030.58        33.76 o
   7  -3   7         68.86         70.99         8.95 o
   8  -3   7         18.14          9.16         6.78 o
   9  -3   7          1.98         -1.30         5.57 o
  -9  -2   7         75.30         96.57        21.25 o
  -8  -2   7         12.29         21.94         7.35 o
  -7  -2   7         48.50         53.26         8.53 o
  -6  -2   7       1053.67       1038.99        26.62 o
  -5  -2   7        429.23        437.67        20.31 o
  -4  -2   7       4317.72       4470.04       120.94 o
  -3  -2   7        178.29        172.06         8.03 o
  -2  -2   7       1064.61       1055.73        16.43 o
  -1  -2   7       2764.51       2737.28        63.24 o
   0  -2   7       1780.37       1920.93        19.77 o
   1  -2   7       1020.42       1000.57        20.07 o
   2  -2   7       4189.63       4626.55        49.02 o
   3  -2   7        944.98       1046.24        19.39 o
   4  -2   7        211.40        173.61         6.17 o
   5  -2   7        123.08        127.71        11.04 o
   6  -2   7         14.49         21.88         4.77 o
   7  -2   7        123.05        108.76        22.86 o
   8  -2   7        170.86        152.37        17.76 o
   9  -2   7         28.53         30.27        10.11 o
  -9  -1   7          8.55         17.38         9.66 o
  -8  -1   7         36.17         33.68         8.48 o
  -7  -1   7        245.39        235.09        12.20 o
  -6  -1   7        235.28        233.02        13.44 o
  -5  -1   7        324.36        301.23        13.65 o
  -4  -1   7       4679.63       4890.94       152.32 o
  -3  -1   7       1705.56       1671.19        25.48 o
  -1  -1   7          4.35          6.32         1.93 o
   0  -1   7        996.30       1064.80        36.86 o
   1  -1   7        174.86        235.11         7.11 o
   2  -1   7         28.10         19.96         2.69 o
   3  -1   7       4816.69       5460.96        83.16 o
   4  -1   7       6347.52       6611.66       154.11 o
   5  -1   7         20.84         19.44         3.08 o
   6  -1   7          2.77          2.89         2.49 o
   7  -1   7          0.63          1.29         4.55 o
   8  -1   7         96.15        121.37        16.27 o
   9  -1   7         15.37         19.61        10.62 o
  -9   0   7         82.63         88.81        13.83 o
  -8   0   7        345.89        343.93        20.59 o
  -7   0   7          4.77         10.91         3.93 o
  -6   0   7         46.88         35.28         6.48 o
  -5   0   7         29.56         24.68         5.32 o
  -4   0   7        862.23        833.10        20.44 o
  -3   0   7          2.47         21.89         3.98 o
  -2   0   7        615.06        712.02        18.09 o
  -1   0   7       2509.16       2582.41        49.63 o
   0   0   7       2172.43       2105.68        19.53 o
   1   0   7      14594.54      15948.45        58.05 o
   2   0   7       2882.06       3049.46        26.14 o
   3   0   7       2723.04       2716.65        26.40 o
   4   0   7        133.64        142.54         6.88 o
   5   0   7       1121.48       1079.02        18.99 o
   6   0   7         82.57         84.05         5.05 o
   7   0   7        160.14        166.50        15.24 o
   8   0   7        168.43        162.56        18.01 o
   9   0   7        127.97        137.29        18.09 o
  -9   1   7        177.27        166.19        21.57 o
  -8   1   7        103.57         91.94        13.22 o
  -7   1   7        123.18        124.88        14.10 o
  -6   1   7        102.93        111.66         8.61 o
  -5   1   7        961.20        995.50        40.53 o
  -4   1   7       3772.90       3929.28        52.12 o
  -3   1   7         57.97         61.03         6.69 o
  -2   1   7        275.56        249.57         9.79 o
  -1   1   7       5316.06       5696.83        66.72 o
   0   1   7       2404.00       2198.47        15.97 o
   1   1   7        848.36        911.43        11.14 o
   2   1   7        159.58        143.42         5.86 o
   3   1   7        747.49        819.03        14.94 o
   4   1   7       1260.11       1109.65        18.85 o
   5   1   7        230.23        220.49         9.43 o
   6   1   7        124.06        119.83         8.22 o
   7   1   7        409.68        391.36        20.60 o
   8   1   7          1.50          5.16         5.90 o
   9   1   7         13.92         19.36         7.86 o
  -9   2   7        156.44        158.59        18.55 o
  -8   2   7          7.09         10.90         6.18 o
  -7   2   7         80.12         77.96        11.48 o
  -6   2   7       1082.57       1078.16        25.56 o
  -5   2   7        155.13        163.73         8.81 o
  -4   2   7        946.38        784.30        16.50 o
  -3   2   7        450.74        442.76        14.32 o
  -2   2   7        760.00        902.39        18.93 o
  -1   2   7        666.62        709.69        10.85 o
   0   2   7        241.87        266.88         4.92 o
   1   2   7       3490.88       3686.03        29.01 o
   2   2   7          0.47          0.64         1.21 o
   3   2   7        798.48        727.25        14.51 o
   4   2   7         33.02         24.68         3.92 o
   5   2   7        757.35        818.68        18.23 o
   6   2   7         99.98         94.89         7.80 o
   7   2   7         10.47         10.26         3.94 o
   8   2   7         50.55         57.92        10.34 o
   9   2   7         44.76         50.53        11.49 o
  -9   3   7        101.01        119.38        19.64 o
  -8   3   7        233.38        205.55        16.64 o
  -7   3   7        349.42        331.54        19.10 o
  -6   3   7        368.13        372.92        13.60 o
  -5   3   7        343.08        345.59        12.33 o
  -4   3   7        175.34        128.85         7.60 o
  -3   3   7        325.54        365.57        10.39 o
  -2   3   7        117.97        151.41         6.04 o
  -1   3   7          1.17          0.97         1.59 o
   0   3   7        754.18        894.91        18.63 o
   1   3   7        150.61        179.63         4.57 o
   2   3   7        258.02        293.10         8.53 o
   3   3   7        423.07        409.05        11.20 o
   4   3   7        182.59        182.77         8.48 o
   5   3   7        800.11        792.52        18.51 o
   6   3   7         91.75         83.19         8.18 o
   7   3   7          2.63          1.39         3.62 o
   8   3   7         89.91         76.04        11.59 o
   9   3   7        214.65        234.03        19.88 o
  -9   4   7         46.82         46.29        10.72 o
  -8   4   7        142.25        139.64        16.77 o
  -7   4   7         74.73         73.89        11.64 o
  -6   4   7         82.08         85.80        11.32 o
  -5   4   7        123.23        141.55         8.39 o
  -4   4   7         46.00         54.23         5.56 o
  -3   4   7        851.77        885.69        16.26 o
  -2   4   7        785.04        815.22        23.36 o
  -1   4   7        317.96        273.11        14.18 o
   0   4   7       1782.04       1887.57        32.17 o
   1   4   7         48.79         58.26         3.42 o
   2   4   7       2977.89       3142.41        50.09 o
   3   4   7        116.54         94.45         5.87 o
   4   4   7         18.50         23.21         2.88 o
   5   4   7        818.55        795.79        19.06 o
   6   4   7        244.86        228.01        11.65 o
   7   4   7          3.77          6.41         3.65 o
   8   4   7          8.15         11.23         5.80 o
   9   4   7          2.08          5.32         5.60 o
  -8   5   7         11.81         18.83         7.51 o
  -7   5   7        106.36         80.35        11.72 o
  -6   5   7         73.05         67.81        10.67 o
  -5   5   7         86.18         82.91         7.13 o
  -4   5   7          7.12          5.32         2.67 o
  -3   5   7       2909.69       2871.57        66.16 o
  -2   5   7        931.90        839.09        13.98 o
  -1   5   7          1.55          7.25         3.07 o
   0   5   7          0.65          0.61         2.15 o
   1   5   7         11.93         16.84         2.41 o
   2   5   7         29.44         40.03         4.29 o
   3   5   7       1148.36       1165.26        33.43 o
   4   5   7         45.18         48.20         5.67 o
   5   5   7        218.37        243.23        11.27 o
   6   5   7         98.73         87.66         8.73 o
   7   5   7        374.63        367.53        15.74 o
   8   5   7          2.73         -0.78         3.07 o
   9   5   7         15.24         19.32        11.75 o
  -8   6   7         76.28         98.50        23.50 o
  -7   6   7        355.08        349.06        20.66 o
  -6   6   7        411.88        418.83        20.82 o
  -5   6   7         21.89         23.37         4.44 o
  -4   6   7          2.65          1.67         2.25 o
  -3   6   7       4282.98       4408.50        72.30 o
  -2   6   7         44.41         44.65         4.03 o
  -1   6   7        214.57        219.71        11.50 o
   0   6   7         26.52         62.49         7.62 o
   1   6   7       1297.35       1398.83        34.05 o
   2   6   7        450.99        476.03        12.00 o
   3   6   7          2.31          1.15         1.77 o
   4   6   7          4.43          3.95         2.79 o
   5   6   7        300.09        300.89        12.68 o
   6   6   7         11.32          9.70         4.14 o
   7   6   7        240.15        240.24        13.09 o
   8   6   7         51.48         37.29         7.26 o
   9   6   7          0.13         -6.12         7.40 o
  -8   7   7         14.05         15.77        12.55 o
  -7   7   7         19.46         20.92        12.87 o
  -6   7   7         71.66         64.38        17.38 o
  -5   7   7         26.01         43.66        15.29 o
  -4   7   7        672.81        650.99        16.68 o
  -3   7   7         59.97         62.67         5.82 o
  -2   7   7        430.91        427.46        11.16 o
  -1   7   7          0.20          2.61         1.52 o
   0   7   7       1065.75       1222.17        19.64 o
   1   7   7        208.84        193.60         7.17 o
   2   7   7          6.66          8.31         3.75 o
   3   7   7        463.14        544.85        19.37 o
   4   7   7        906.28        957.83        25.83 o
   5   7   7         41.57         43.89         6.43 o
   6   7   7       1809.64       1696.04        31.71 o
   7   7   7          5.36         10.97         4.52 o
   8   7   7          0.91         -3.22         4.10 o
  -7   8   7         53.37         61.48        18.67 o
  -6   8   7        136.62        160.65        26.40 o
  -5   8   7        379.74        356.63        30.61 o
  -4   8   7          0.44          2.25         3.86 o
  -3   8   7         12.91          9.73         4.99 o
  -2   8   7        196.25        185.60        12.50 o
  -1   8   7         67.30         64.14         8.64 o
   0   8   7          6.60          7.08         3.86 o
   1   8   7        306.52        307.88        15.12 o
   2   8   7          4.43         10.28         4.33 o
   3   8   7       3041.09       3086.54       115.84 o
   4   8   7        526.55        514.24        16.16 o
   5   8   7          0.44          1.02         2.96 o
   6   8   7         37.51         34.63         6.09 o
   7   8   7        115.20        104.21        13.97 o
   8   8   7         11.93         17.83         7.47 o
  -7   9   7         81.32        107.84        23.18 o
  -6   9   7        231.83        217.04        27.05 o
  -5   9   7          0.36          8.37         8.37 o
  -4   9   7        596.60        583.44        37.71 o
  -3   9   7       3375.01       3390.80        77.15 o
  -2   9   7          1.19          2.98         4.43 o
  -1   9   7       1635.65       1614.73        36.13 o
   0   9   7        127.07        108.18        16.10 o
   1   9   7       1161.70       1186.49        30.61 o
   2   9   7         57.57         56.02         8.97 o
   3   9   7       1172.95       1141.20        63.46 o
   4   9   7        708.20        757.36        25.33 o
   5   9   7          3.79          5.71         3.21 o
   6   9   7        275.83        301.44        19.22 o
   7   9   7          4.34         12.06         7.04 o
   8   9   7          3.33          8.69         6.78 o
  -6  10   7         35.67         38.62        14.48 o
  -5  10   7         70.56         70.82        18.03 o
  -4  10   7         24.45         12.23         9.33 o
  -3  10   7       1053.26       1086.09        32.07 o
  -2  10   7         28.39         36.05        10.94 o
  -1  10   7          2.55          4.32         5.24 o
   0  10   7          0.90         -0.61         4.99 o
   1  10   7         42.68         45.10         8.84 o
   2  10   7        666.48        655.05        24.16 o
   3  10   7          0.35         -0.09         3.80 o
   4  10   7         51.85         71.43         9.97 o
   5  10   7        118.91        151.49        14.85 o
   6  10   7        268.87        283.89        19.48 o
   7  10   7         23.37         26.40         8.43 o
  -5  11   7        147.56        130.39        24.15 o
  -4  11   7        400.75        413.31        34.15 o
  -3  11   7         34.61         36.69        12.87 o
  -2  11   7         94.05         95.39        12.68 o
  -1  11   7         62.09         61.98        10.80 o
   0  11   7        332.12        311.81        18.43 o
   1  11   7        114.30        122.24        13.61 o
   2  11   7         73.71         72.20        11.43 o
   3  11   7         51.25         49.02         8.80 o
   4  11   7        370.03        364.34        31.89 o
   5  11   7         59.52         49.89        16.42 o
   6  11   7         20.86         18.67        12.55 o
  -4  12   7        109.73         93.68        20.93 o
  -3  12   7         13.71         18.02         9.98 o
  -2  12   7          8.46         12.40         5.64 o
  -1  12   7        284.77        284.66        18.45 o
   0  12   7        287.30        311.18        19.09 o
   1  12   7        134.13        148.98        17.87 o
   2  12   7          4.96          1.61         8.37 o
   3  12   7        411.29        452.31        36.40 o
   4  12   7         51.18         65.02        18.99 o
   5  12   7          1.04          8.37         9.98 o
   6  12   7        120.55        131.67        25.43 o
  -3  13   7         33.63         45.06        13.52 o
  -2  13   7          8.71         16.58         6.69 o
  -1  13   7          8.84         10.91         6.26 o
   0  13   7          1.27          5.76         5.26 o
   1  13   7         54.00         49.89        15.45 o
   2  13   7         54.27         66.95        17.70 o
   3  13   7        183.04        140.38        24.47 o
   4  13   7         24.11         19.63        13.52 o
  -1  14   7         23.42         26.81        10.46 o
   0  14   7          0.24          0.00         7.08 o
   1  14   7        107.01        142.29        26.40 o
   2  14   7        223.45        267.58        30.91 o
  -3 -13   8         54.97         59.87        15.77 o
  -2 -13   8          0.23         -2.90         7.72 o
  -1 -13   8          4.09          2.09         5.22 o
   0 -13   8         26.51         30.48         9.10 o
   1 -13   8          7.87          5.25         7.08 o
   2 -13   8          0.18          0.32         6.12 o
  -4 -12   8          5.76          5.47         9.98 o
  -3 -12   8        100.33        105.91        22.21 o
  -2 -12   8          0.53          4.42         5.21 o
  -1 -12   8        333.87        346.19        21.63 o
   0 -12   8        537.95        539.55        42.54 o
   1 -12   8        253.93        285.69        15.80 o
   2 -12   8         40.45         48.14        10.67 o
   3 -12   8        129.70        148.65        18.60 o
  -5 -11   8          0.08         -5.47         8.69 o
  -4 -11   8        108.03        106.24        22.86 o
  -3 -11   8         23.76         21.89        12.55 o
  -2 -11   8         36.81         49.25        14.48 o
  -1 -11   8       1230.17       1233.83        53.27 o
   0 -11   8          0.42          0.64         7.08 o
   1 -11   8        400.52        394.65        17.37 o
   2 -11   8         44.71         42.75         9.67 o
   3 -11   8        110.30        116.25        14.05 o
   4 -11   8          5.09          6.07         4.51 o
   5 -11   8          5.86          9.91         5.25 o
  -6 -10   8         27.44         23.82        14.16 o
  -5 -10   8        473.93        499.73        38.66 o
  -4 -10   8         43.81         56.33        16.74 o
  -3 -10   8         31.49         22.53        12.23 o
  -2 -10   8         43.40         59.55        16.09 o
  -1 -10   8        175.12        151.02        21.90 o
   0 -10   8        223.21        218.54        15.94 o
   1 -10   8        753.37        736.29        26.44 o
   2 -10   8         24.84         44.77         5.89 o
   3 -10   8        119.87        123.07        11.94 o
   4 -10   8         53.16         53.22         8.73 o
   5 -10   8         13.75         12.98         5.35 o
  -7  -9   8         20.73         22.21        12.55 o
  -6  -9   8         59.34         62.45        18.35 o
  -5  -9   8         23.67         11.91         9.33 o
  -4  -9   8        216.67        208.67        23.83 o
  -3  -9   8          0.08          2.90         7.72 o
  -2  -9   8        445.47        446.31        31.26 o
  -1  -9   8         20.19         15.77         9.33 o
   0  -9   8        208.70        202.89        14.69 o
   1  -9   8          7.51          5.00         3.46 o
   2  -9   8        117.24        132.38         9.30 o
   3  -9   8          0.66         -2.65         2.65 o
   4  -9   8         14.07         17.82         5.58 o
   5  -9   8        301.95        296.88        16.42 o
   6  -9   8        142.92        157.44        14.92 o
  -7  -8   8         28.71         28.00        12.55 o
  -6  -8   8          2.76          9.01         9.01 o
  -5  -8   8          1.61         -2.90         5.79 o
  -4  -8   8        105.63         81.45        16.74 o
  -3  -8   8          9.61          3.22         7.72 o
  -2  -8   8         14.55         14.48         8.05 o
  -1  -8   8        229.94        229.00        20.93 o
   0  -8   8        343.83        316.69        11.53 o
   1  -8   8          3.51          4.07         3.17 o
   2  -8   8        451.08        454.91        22.45 o
   3  -8   8        388.10        369.50        18.87 o
   4  -8   8         78.76         91.64        10.09 o
   5  -8   8        558.43        544.85        20.93 o
   6  -8   8          4.19          2.39         4.49 o
   7  -8   8         28.63         33.65         7.86 o
  -8  -7   8         26.24         40.88        14.16 o
  -7  -7   8          4.75         -1.61         6.44 o
  -6  -7   8         49.27         49.89        14.48 o
  -5  -7   8        166.80        159.06        19.64 o
  -4  -7   8        370.83        365.04        28.03 o
  -3  -7   8        205.39        205.15        20.93 o
  -2  -7   8         51.55         38.63        10.30 o
  -1  -7   8        901.09        894.09        17.29 o
   0  -7   8       1349.01       1295.42        21.72 o
   1  -7   8        586.62        591.64        18.37 o
   2  -7   8       1459.36       1374.58        49.62 o
   3  -7   8       1167.02       1164.65        24.29 o
   4  -7   8        196.71        205.15        15.01 o
   5  -7   8          2.10          8.31         4.69 o
   6  -7   8          0.47         -0.78         3.95 o
   7  -7   8         54.86         65.67         9.79 o
  -8  -6   8          0.79          2.90         8.37 o
  -7  -6   8        735.62        768.32        44.17 o
  -6  -6   8         74.12         67.28        15.77 o
  -5  -6   8          1.46          4.83         6.44 o
  -4  -6   8        418.15        414.43        28.04 o
  -3  -6   8         37.85         28.97         9.66 o
  -2  -6   8         20.32         33.15         9.98 o
  -1  -6   8       2096.74       2311.89        49.63 o
   0  -6   8         12.31          5.05         2.32 o
   1  -6   8          2.83          7.83         2.71 o
   2  -6   8       1118.14       1125.31        28.47 o
   3  -6   8       1689.72       1670.43        49.26 o
   4  -6   8        470.64        421.64        20.15 o
   5  -6   8        919.25        893.26        24.59 o
   6  -6   8          1.03          0.57         3.63 o
   7  -6   8         52.15         49.53         8.62 o
   8  -6   8         27.28         21.51         7.93 o
  -8  -5   8        163.86        160.02        24.79 o
  -7  -5   8         97.79         85.31        17.71 o
  -6  -5   8        187.75        188.70        20.61 o
  -5  -5   8         18.85         14.48         7.40 o
  -4  -5   8        229.79        193.25        19.00 o
  -3  -5   8          3.97          7.72         5.79 o
  -2  -5   8          1.26         -0.64         4.18 o
  -1  -5   8       5162.18       5749.64        81.77 o
   0  -5   8        628.35        709.35        15.96 o
   1  -5   8        375.70        394.09        11.46 o
   2  -5   8        504.78        454.62        13.70 o
   3  -5   8        109.01        124.19         7.64 o
   4  -5   8        335.38        318.33        16.86 o
   5  -5   8        166.88        142.86        11.02 o
   6  -5   8         12.43         13.88         5.31 o
   7  -5   8        139.15        136.00        12.88 o
   8  -5   8        108.80        113.48        16.50 o
  -9  -4   8         14.72         12.55         8.37 o
  -8  -4   8          2.40         31.86        12.87 o
  -7  -4   8         12.37          7.72         8.05 o
  -6  -4   8        206.10        180.98        19.64 o
  -5  -4   8        457.23        463.78        27.23 o
  -4  -4   8        218.19        220.85         9.82 o
  -3  -4   8        478.34        508.75        16.09 o
  -2  -4   8         10.73         14.33         1.64 o
  -1  -4   8       1085.73       1138.41        15.83 o
   0  -4   8        539.85        627.79        12.99 o
   1  -4   8         77.78         81.68         5.43 o
   2  -4   8       1986.12       1790.74        39.51 o
   3  -4   8        156.87        146.50         6.83 o
   4  -4   8         31.24         36.30         4.51 o
   5  -4   8        362.68        378.44        19.14 o
   6  -4   8        367.87        373.03        16.64 o
   7  -4   8         35.66         39.71         7.53 o
   8  -4   8        211.86        227.88        19.12 o
   9  -4   8        110.27        101.25        16.27 o
  -9  -3   8         41.02         35.41        14.81 o
  -8  -3   8        125.62         79.84        16.42 o
  -7  -3   8        122.69        113.00        18.35 o
  -6  -3   8          3.37          1.50         3.80 o
  -5  -3   8          6.93          3.80         3.39 o
  -4  -3   8        247.50        206.49        17.72 o
  -3  -3   8        305.93        325.84        10.28 o
  -2  -3   8         43.88         44.07         2.72 o
  -1  -3   8       3137.09       2997.01        25.68 o
   0  -3   8       1569.95       1505.92        23.62 o
   1  -3   8       9137.94      10262.54        87.61 o
   2  -3   8       6606.09       6927.37        86.34 o
   3  -3   8       2218.95       2288.53        34.91 o
   4  -3   8        156.58        148.61        11.16 o
   5  -3   8        396.46        365.57        18.21 o
   6  -3   8         41.80         55.05         7.62 o
   7  -3   8        128.46        122.03        11.50 o
   8  -3   8          5.31          2.61         6.03 o
   9  -3   8          6.01          3.13         6.46 o
  -9  -2   8         98.79         99.47        21.57 o
  -8  -2   8         87.02         92.30        12.82 o
  -7  -2   8         91.93         98.95        11.48 o
  -6  -2   8       3590.28       3453.47        48.67 o
  -5  -2   8        439.35        401.75        15.55 o
  -4  -2   8       1339.09       1289.55        41.57 o
  -3  -2   8        434.83        433.18        12.88 o
  -2  -2   8         26.55         20.47         3.51 o
  -1  -2   8        129.66        135.24         5.62 o
   0  -2   8       2597.20       2585.58        38.65 o
   1  -2   8       4473.97       4677.89        39.23 o
   2  -2   8       2038.98       1977.99        28.48 o
   3  -2   8         52.72         52.30         4.35 o
   4  -2   8        271.19        272.60         8.49 o
   5  -2   8        476.34        429.46        19.02 o
   6  -2   8          1.25          3.32         3.16 o
   7  -2   8        174.38        180.04        17.55 o
   8  -2   8        557.50        540.94        27.69 o
   9  -2   8         14.46         15.66         7.56 o
  -9  -1   8         37.12         50.86        15.45 o
  -8  -1   8        185.85        181.30        21.09 o
  -7  -1   8         57.51         57.75         8.84 o
  -6  -1   8        861.86        874.57        25.19 o
  -5  -1   8       1427.82       1507.39        71.15 o
  -4  -1   8       4894.65       4983.42       114.62 o
  -3  -1   8        446.54        451.81        18.54 o
  -2  -1   8        700.85        677.48        15.52 o
  -1  -1   8         20.73         17.13         3.02 o
   0  -1   8        516.09        504.88        10.60 o
   1  -1   8         38.29         47.64         5.31 o
   2  -1   8        214.44        201.77         7.30 o
   3  -1   8        362.92        403.97        10.59 o
   4  -1   8         42.74         55.84         4.74 o
   5  -1   8        869.67        869.52        16.26 o
   6  -1   8         13.06         17.78         4.29 o
   7  -1   8         42.61         39.76         8.97 o
   8  -1   8       1465.17       1441.74        89.95 o
   9  -1   8        128.74        137.58        17.55 o
  -9   0   8          4.83          7.54         5.57 o
  -8   0   8        278.93        277.63        27.54 o
  -7   0   8         55.78         62.43         9.18 o
  -6   0   8         39.02         34.77         6.78 o
  -5   0   8         99.45         90.12        14.65 o
  -4   0   8        303.91        317.79        15.47 o
  -3   0   8        187.98        239.45        10.55 o
  -2   0   8       2586.01       2389.04        30.24 o
  -1   0   8       1502.93       1524.10        24.04 o
   0   0   8       5646.60       5958.30        53.23 o
   1   0   8         85.75         69.76         4.58 o
   2   0   8         67.47         43.04         4.24 o
   3   0   8          0.26         -1.05         1.23 o
   4   0   8        595.90        636.85        14.35 o
   5   0   8         20.11         23.18         3.97 o
   6   0   8        154.75        147.78         6.72 o
   7   0   8        310.23        291.10        18.79 o
   8   0   8         28.32         29.54         9.05 o
   9   0   8        334.07        374.77        24.57 o
  -9   1   8          2.22          4.90         5.54 o
  -8   1   8        451.65        470.24        41.89 o
  -7   1   8          0.61         -0.85         3.01 o
  -6   1   8         54.31         51.22         6.67 o
  -5   1   8         47.92         43.02         6.82 o
  -4   1   8         74.28         67.97         7.96 o
  -3   1   8       3316.04       3479.94        40.43 o
  -2   1   8       2103.10       2177.37        36.62 o
  -1   1   8        176.84        168.08         8.07 o
   0   1   8       1707.21       1603.10        14.68 o
   1   1   8       1059.50        899.53        13.95 o
   2   1   8       8985.49       9910.50        93.17 o
   3   1   8         63.50         55.94         5.13 o
   4   1   8        256.58        266.99         9.77 o
   5   1   8        380.76        405.59        12.73 o
   6   1   8        194.22        165.90         8.94 o
   7   1   8         43.53         49.00         9.67 o
   8   1   8         39.39         46.12        10.47 o
   9   1   8          0.84          4.96         6.13 o
  -9   2   8         14.65         20.97         7.50 o
  -8   2   8         35.23         38.45         9.11 o
  -7   2   8        405.23        424.58        25.45 o
  -6   2   8         12.55         24.79         4.93 o
  -5   2   8       1428.93       1467.52        27.16 o
  -4   2   8       1629.74       1649.15        30.43 o
  -3   2   8        598.23        645.72        23.72 o
  -2   2   8        813.66        874.84        19.65 o
  -1   2   8        136.59        144.85         5.31 o
   0   2   8       6299.18       7108.66        89.20 o
   1   2   8       6022.92       6010.71        29.24 o
   2   2   8        345.58        359.40         9.62 o
   3   2   8        587.90        596.55        13.51 o
   4   2   8       3885.51       4102.36        50.86 o
   5   2   8         42.49         52.97         7.09 o
   6   2   8         94.22         89.15         7.73 o
   7   2   8         53.48         64.48        10.67 o
   8   2   8         20.43         20.38         7.56 o
   9   2   8          5.23          0.74         6.76 o
  -9   3   8         18.79         15.42         7.15 o
  -8   3   8         50.03         66.90        11.49 o
  -7   3   8        307.64        277.51        17.83 o
  -6   3   8        233.23        226.08        11.16 o
  -5   3   8       1974.35       1987.88        44.26 o
  -4   3   8        468.16        470.45        13.26 o
  -3   3   8        180.61        153.37         7.21 o
  -2   3   8       7269.38       7940.36        62.00 o
  -1   3   8        472.43        470.14         8.60 o
   0   3   8        326.69        256.55         4.18 o
   1   3   8         35.36         48.33         3.56 o
   2   3   8         21.58         24.06         3.17 o
   3   3   8        930.61        965.08        17.51 o
   4   3   8       3018.80       3001.36        33.79 o
   5   3   8       1067.85       1017.75        21.29 o
   6   3   8        168.68        149.37        10.26 o
   7   3   8         26.01         33.50         6.04 o
   8   3   8         62.58         79.39        12.51 o
   9   3   8          2.80          0.52         5.63 o
  -8   4   8         23.27         17.22         7.02 o
  -7   4   8        447.35        429.36        22.07 o
  -6   4   8         67.78         67.99         9.90 o
  -5   4   8          5.04          8.61         3.35 o
  -4   4   8         76.93         73.85         6.60 o
  -3   4   8       1652.39       1723.30        25.96 o
  -2   4   8        854.77        729.36        17.62 o
  -1   4   8         35.43         34.10         5.32 o
   0   4   8        187.80        221.63        10.47 o
   1   4   8        340.05        424.03         8.87 o
   2   4   8          4.14          3.98         1.86 o
   3   4   8        599.97        714.45        15.48 o
   4   4   8          3.31          2.16         2.34 o
   5   4   8        523.04        498.18        15.48 o
   6   4   8         89.03         83.15         8.42 o
   7   4   8        257.25        261.95        13.17 o
   8   4   8         56.25         65.01        11.26 o
   9   4   8         46.10         61.77        11.98 o
  -8   5   8         82.59         94.87        13.83 o
  -7   5   8          1.64          2.43         4.46 o
  -6   5   8          0.28          0.20         3.89 o
  -5   5   8        818.39        779.70        18.80 o
  -4   5   8       1238.55       1270.42        33.39 o
  -3   5   8        375.88        358.45        13.76 o
  -1   5   8       1491.39       1467.27        28.35 o
   0   5   8          2.09         32.87        14.32 o
   1   5   8       1599.85       1742.45        17.86 o
   2   5   8        592.11        597.39        13.01 o
   3   5   8       2210.50       2211.26        27.79 o
   4   5   8        691.07        695.15        17.17 o
   5   5   8         11.76          2.84         3.07 o
   6   5   8        426.54        420.59        15.68 o
   7   5   8        283.18        274.09        15.26 o
   8   5   8          2.79          1.03         3.40 o
   9   5   8          0.23          2.00         4.67 o
  -8   6   8         75.09         73.71        18.99 o
  -7   6   8        185.37        177.09        27.05 o
  -6   6   8        566.56        553.66        23.47 o
  -5   6   8         58.83         43.23         5.97 o
  -4   6   8         99.61        106.18         7.31 o
  -3   6   8          0.24          0.72         2.15 o
  -2   6   8        179.14        158.95         6.41 o
  -1   6   8         57.81         37.81         6.13 o
   0   6   8         20.24         22.60         4.95 o
   1   6   8        424.66        350.21         6.50 o
   2   6   8         59.14         53.90         4.90 o
   3   6   8          3.93          2.13         2.06 o
   4   6   8        341.47        344.71        12.58 o
   5   6   8        324.95        314.54        13.13 o
   6   6   8         11.88         12.65         4.52 o
   7   6   8         91.22         96.37        10.02 o
   8   6   8         35.62         22.41         7.69 o
   9   6   8          2.66         11.59        10.30 o
  -7   7   8         47.81         55.36        17.06 o
  -6   7   8         42.80         37.02        14.48 o
  -5   7   8       2052.98       2118.61        69.25 o
  -4   7   8         21.51         24.48         4.54 o
  -3   7   8        115.43        100.59         6.69 o
  -2   7   8        148.95        154.81         7.38 o
  -1   7   8       1014.61        994.30        26.03 o
   0   7   8          0.78         -1.53         2.24 o
   1   7   8        116.29        108.52         4.09 o
   2   7   8         48.47         54.56         4.89 o
   3   7   8         43.91         48.88         5.81 o
   4   7   8        976.96        888.25        20.61 o
   5   7   8       1024.18       1041.45        23.73 o
   6   7   8         20.10         32.04         6.46 o
   7   7   8         21.12         38.46         6.98 o
   8   7   8         37.91         38.76         9.65 o
  -7   8   8         31.02         20.92        12.87 o
  -6   8   8        543.91        600.69        41.57 o
  -5   8   8        454.66        423.39        32.87 o
  -4   8   8        445.68        464.32        20.13 o
  -3   8   8          2.84          0.64         4.10 o
  -2   8   8       1083.09       1071.50        41.66 o
  -1   8   8        146.98        141.74        10.92 o
   0   8   8        981.83        999.17        27.28 o
   1   8   8        100.81         98.90        10.92 o
   2   8   8         17.41         11.41         4.71 o
   3   8   8        283.96        313.32        12.29 o
   4   8   8        102.84        110.21         9.43 o
   5   8   8        112.30        105.23         9.62 o
   6   8   8          1.86          5.45         3.50 o
   7   8   8          2.88          4.34         5.69 o
   8   8   8          1.06          5.88         6.18 o
  -6   9   8         76.30         93.03        21.57 o
  -5   9   8          0.09          4.51         7.40 o
  -4   9   8         30.95         28.32        12.55 o
  -3   9   8        223.51        223.57        16.14 o
  -2   9   8         28.90         26.89         7.04 o
  -1   9   8        218.48        185.77        13.66 o
   0   9   8        989.58        993.04        28.86 o
   1   9   8        245.21        228.34        29.47 o
   2   9   8        988.46        915.90        55.20 o
   3   9   8        505.86        444.62        19.97 o
   4   9   8        535.60        544.74        17.41 o
   5   9   8         34.61         38.05         6.23 o
   6   9   8         66.47         69.53        11.29 o
   7   9   8          5.55          5.76         6.36 o
   8   9   8        214.70        210.69        19.42 o
  -6  10   8         93.88         90.78        21.89 o
  -5  10   8          9.73         -0.64         7.40 o
  -4  10   8        161.43        151.00        24.79 o
  -3  10   8          4.14          4.06         4.76 o
  -2  10   8        515.63        485.94        21.92 o
  -1  10   8         84.47         77.05        10.95 o
   0  10   8       2387.28       2240.45        63.99 o
   1  10   8        764.46        771.41        26.81 o
   2  10   8          3.30          3.82         4.00 o
   3  10   8        843.53        824.31        37.74 o
   4  10   8        191.77        181.00        14.06 o
   5  10   8        423.56        399.04        21.24 o
   6  10   8          1.13          7.17         6.49 o
   7  10   8          5.58         12.55         9.98 o
  -5  11   8          3.54         10.30         8.69 o
  -4  11   8        107.53        110.74        21.89 o
  -3  11   8         96.25         93.49        12.68 o
  -2  11   8         16.94         20.40         6.87 o
  -1  11   8        267.09        242.17        16.58 o
   0  11   8        420.68        403.25        20.90 o
   1  11   8        296.83        303.73        18.02 o
   2  11   8         71.05         69.92        10.66 o
   3  11   8          6.55         16.68         6.48 o
   4  11   8        155.60        177.08        27.05 o
   5  11   8        143.56        126.21        24.47 o
   6  11   8        350.06        387.80        35.43 o
  -4  12   8          0.62          3.22         7.72 o
  -3  12   8         57.08         62.45        16.42 o
  -2  12   8         25.69         32.82         8.30 o
  -1  12   8         94.79        107.48        13.74 o
   0  12   8        341.31        362.50        20.59 o
   1  12   8         92.79         93.67        12.79 o
   2  12   8         14.41         13.27         5.83 o
   3  12   8         45.14         31.87        13.52 o
   4  12   8          3.88          6.76         9.66 o
   5  12   8        100.46         99.47        22.86 o
  -3  13   8         45.86         56.97        16.09 o
  -2  13   8        186.45        206.68        16.95 o
  -1  13   8          2.69         -1.38         3.86 o
   0  13   8        202.40        244.50        17.51 o
   1  13   8         32.33         34.44        14.16 o
   2  13   8         20.78         22.85        12.55 o
   3  13   8         16.30         17.06        12.87 o
   4  13   8         10.63         13.84        12.23 o
   0  14   8         34.43         38.62        14.16 o
   1  14   8         24.91          8.37        10.30 o
   2  14   8        190.69        252.75        30.27 o
  -2 -13   9         15.35          9.50         6.64 o
  -1 -13   9        145.96        163.92        19.96 o
   0 -13   9        191.45        213.51        18.65 o
   1 -13   9         60.29         74.89        13.53 o
  -4 -12   9          0.41         -8.37         8.37 o
  -3 -12   9        124.74        127.81        25.43 o
  -2 -12   9         69.03         83.37        20.28 o
  -1 -12   9        200.03        199.64        24.79 o
   0 -12   9          0.06          4.13         5.72 o
   1 -12   9          1.42          5.65         4.45 o
   2 -12   9         49.46         36.28         9.72 o
   3 -12   9        223.28        249.36        20.65 o
  -5 -11   9         49.72         60.51        19.31 o
  -4 -11   9         43.41         40.88        15.13 o
  -3 -11   9          4.14          3.54         8.05 o
  -2 -11   9          1.68         -6.12         6.12 o
  -1 -11   9        234.73        257.95        26.08 o
   0 -11   9         15.81         24.14        10.62 o
   1 -11   9          6.20          8.46         5.45 o
   2 -11   9         32.66         33.97         8.87 o
   3 -11   9         22.03         28.39         8.71 o
   4 -11   9         21.02         19.17         7.02 o
  -6 -10   9        164.47        163.56        27.69 o
  -5 -10   9         95.53         90.78        20.60 o
  -4 -10   9        149.72        171.93        27.04 o
  -3 -10   9        633.65        578.62        38.68 o
  -2 -10   9          0.08         -5.79         6.76 o
  -1 -10   9         14.92         15.77         9.33 o
   0 -10   9       1491.01       1460.84        87.07 o
   1 -10   9          3.70          0.28         3.94 o
   2 -10   9        139.16        136.92        12.84 o
   3 -10   9        203.44        193.86        12.91 o
   4 -10   9         10.87         12.78         5.33 o
   5 -10   9         71.46         82.93        11.16 o
  -7  -9   9          4.99         19.31        10.94 o
  -6  -9   9        240.36        259.87        29.95 o
  -5  -9   9         35.20         42.49        14.81 o
  -4  -9   9         22.59         21.89        11.27 o
  -3  -9   9        184.95        189.98        23.51 o
  -2  -9   9         22.47         26.07        11.59 o
  -1  -9   9        767.57        732.48        38.06 o
   0  -9   9        945.47        919.24        63.57 o
   1  -9   9        379.70        364.71        14.16 o
   2  -9   9        224.80        186.94        10.56 o
   3  -9   9        118.63        136.58        14.57 o
   4  -9   9        145.07        160.00        13.80 o
   5  -9   9         64.06         72.68        10.09 o
   6  -9   9         19.23         20.56         6.51 o
  -7  -8   9          3.73         -1.93         7.40 o
  -6  -8   9        137.07        139.40        25.43 o
  -5  -8   9         14.80         11.27         9.33 o
  -4  -8   9        344.85        350.81        28.99 o
  -3  -8   9       1312.56       1320.58        52.33 o
  -2  -8   9         40.43         37.02        11.27 o
  -1  -8   9        189.14        220.59        20.93 o
   0  -8   9        263.54        256.12        10.72 o
   1  -8   9       1420.07       1412.19        34.08 o
   2  -8   9        946.47        925.74        21.42 o
   3  -8   9         54.98         49.15         9.35 o
   4  -8   9         27.54         12.48         4.69 o
   5  -8   9        262.16        239.45        14.75 o
   6  -8   9        383.94        412.11        19.71 o
   7  -8   9         16.72         22.75         6.56 o
  -8  -7   9          1.85          0.00         6.44 o
  -7  -7   9         56.55         49.57        14.48 o
  -6  -7   9          7.41          3.54         8.05 o
  -5  -7   9          1.52          7.08         6.76 o
  -4  -7   9        195.53        181.94        21.25 o
  -3  -7   9          2.52          3.22         6.12 o
  -2  -7   9        356.39        344.77        25.13 o
  -1  -7   9         11.36         15.84         3.39 o
   0  -7   9       1939.91       1907.94        26.89 o
   1  -7   9        331.01        322.36        12.12 o
   2  -7   9        140.54        130.93         8.62 o
   3  -7   9         43.74         38.95         5.63 o
   4  -7   9         20.23         13.35         6.09 o
   5  -7   9        121.24        123.23        12.07 o
   6  -7   9        400.16        441.07        19.52 o
   7  -7   9         13.17          6.72         5.17 o
  -8  -6   9          2.58         -1.93         6.76 o
  -7  -6   9          0.09          5.15         8.37 o
  -6  -6   9          0.27          2.57         6.76 o
  -5  -6   9          1.09          3.86         5.79 o
  -4  -6   9          2.17         -1.29         5.15 o
  -3  -6   9       1094.32       1027.11        42.31 o
  -2  -6   9        902.27        884.93        37.45 o
  -1  -6   9        155.04        163.68         6.88 o
   0  -6   9        564.00        520.75        13.48 o
   1  -6   9        226.01        226.61         9.58 o
   2  -6   9         93.08         81.55         6.83 o
   3  -6   9        439.51        423.24        23.57 o
   4  -6   9        190.75        171.26        13.66 o
   5  -6   9          0.61         -2.29         3.59 o
   6  -6   9         32.45         33.62         6.92 o
   7  -6   9         55.09         55.65         9.06 o
   8  -6   9         21.27         25.27        13.20 o
  -8  -5   9          4.14          6.44         9.33 o
  -7  -5   9         30.60         21.89        10.94 o
  -6  -5   9        225.95        227.36        23.19 o
  -5  -5   9         29.51         26.39         9.98 o
  -4  -5   9         14.81          5.15         6.44 o
  -3  -5   9        211.68        216.44        19.00 o
  -2  -5   9       5144.88       5219.50        85.61 o
  -1  -5   9        782.03        842.86        16.74 o
   0  -5   9         18.73         25.50         3.79 o
   1  -5   9        157.17        170.01         7.92 o
   2  -5   9       2641.27       2612.36        48.91 o
   3  -5   9       2148.24       2144.15        60.87 o
   4  -5   9        822.80        778.17        26.12 o
   5  -5   9        319.43        294.61        18.00 o
   6  -5   9          4.43          2.90         4.18 o
   7  -5   9        287.91        307.19        16.23 o
   8  -5   9         82.23         76.28        13.88 o
  -9  -4   9          0.59          0.32         6.12 o
  -8  -4   9          9.52          9.98         9.66 o
  -7  -4   9        419.42        478.12        33.18 o
  -6  -4   9         29.28         33.80        11.27 o
  -5  -4   9        328.25        331.19        24.81 o
  -4  -4   9          0.27          2.34         2.24 o
  -3  -4   9         81.42         80.81         4.10 o
  -2  -4   9        987.68        939.08        11.42 o
  -1  -4   9        569.42        633.65        12.79 o
   0  -4   9        194.37        201.01         7.86 o
   1  -4   9        612.28        596.27        13.74 o
   2  -4   9        962.88        957.81        29.36 o
   3  -4   9        369.39        383.34        15.07 o
   4  -4   9        390.57        393.55        11.15 o
   5  -4   9        283.37        264.87        16.73 o
   6  -4   9       2021.74       2011.48        36.24 o
   7  -4   9          0.97          3.65         4.18 o
   8  -4   9         18.71         22.62         8.34 o
  -9  -3   9        262.38        271.79        30.27 o
  -8  -3   9         50.96         46.35        13.84 o
  -7  -3   9          3.66          3.86         7.08 o
  -6  -3   9        132.47        146.80        11.06 o
  -5  -3   9         30.35         39.00         7.89 o
  -4  -3   9       2836.83       2876.06        35.51 o
  -3  -3   9          6.91         10.91         5.15 o
  -2  -3   9        163.76        151.86         7.07 o
  -1  -3   9         16.65          7.31         2.18 o
   0  -3   9         80.58         88.53         6.18 o
   1  -3   9        449.96        461.59        11.75 o
   2  -3   9       1346.16       1577.01        21.90 o
   3  -3   9         54.16         44.39         4.71 o
   4  -3   9        461.75        445.76        11.40 o
   5  -3   9        381.71        360.69        18.33 o
   6  -3   9        589.61        601.75        19.47 o
   7  -3   9        680.47        652.53        28.47 o
   8  -3   9          0.48          1.50         5.57 o
   9  -3   9        217.92        233.72        21.59 o
  -9  -2   9         52.63         57.62        17.06 o
  -8  -2   9         11.56          1.29         6.44 o
  -7  -2   9         18.90         16.62         5.72 o
  -6  -2   9        492.19        439.62        18.45 o
  -5  -2   9        335.68        307.25        31.09 o
  -4  -2   9         78.50         77.20         7.26 o
  -3  -2   9        154.13        156.31         8.22 o
  -2  -2   9        562.41        500.78        13.43 o
  -1  -2   9        471.95        440.51        10.59 o
   0  -2   9        281.70        218.33         7.65 o
   1  -2   9         32.67         29.34         3.80 o
   2  -2   9        195.34        174.04         7.34 o
   3  -2   9          1.22         -1.79         2.17 o
   4  -2   9        835.79        793.67        15.41 o
   5  -2   9        376.07        374.39        18.45 o
   6  -2   9         60.77         58.91        13.52 o
   7  -2   9        443.44        438.49        23.12 o
   8  -2   9        373.63        375.37        24.03 o
   9  -2   9         36.81         33.96        10.24 o
  -9  -1   9          8.35         23.82        11.91 o
  -8  -1   9          0.03          3.36         5.50 o
  -7  -1   9        148.57        152.77        12.18 o
  -6  -1   9        676.11        617.02        21.75 o
  -5  -1   9        415.79        425.79        16.82 o
  -4  -1   9        112.14        132.78         9.07 o
  -3  -1   9        200.88        249.16        10.84 o
  -2  -1   9        340.10        420.38        17.25 o
  -1  -1   9        832.82        704.90        16.15 o
   0  -1   9        114.71         86.54         4.89 o
   1  -1   9       3745.41       3835.19        31.54 o
   2  -1   9         48.71         62.05         4.82 o
   3  -1   9        312.51        350.89        10.33 o
   4  -1   9         46.10         47.76         4.89 o
   5  -1   9        867.36        902.99        17.45 o
   6  -1   9        176.89        182.15        14.46 o
   7  -1   9        336.86        334.39        20.49 o
   8  -1   9          0.05          4.65         7.11 o
   9  -1   9          0.95          1.97         6.13 o
  -9   0   9          0.46          8.37         8.37 o
  -8   0   9         25.43         19.31         7.60 o
  -7   0   9        100.04         81.10        12.38 o
  -6   0   9        155.35        134.66        11.00 o
  -5   0   9         41.23         38.63         9.33 o
  -4   0   9       1340.21       1500.65        36.23 o
  -3   0   9         12.50         20.72         4.32 o
  -2   0   9         25.31         27.23         4.33 o
  -1   0   9       3880.88       3884.59        38.87 o
   0   0   9        485.04        445.25        10.28 o
   1   0   9       1921.49       2069.19        22.59 o
   2   0   9       2197.88       1951.24        23.15 o
   3   0   9        219.31        236.11         8.63 o
   4   0   9       2137.03       2130.04        26.85 o
   5   0   9          1.11          1.92         2.09 o
   6   0   9         97.40         98.04        12.16 o
   7   0   9        727.22        732.45        28.73 o
   8   0   9          6.36          4.60         5.72 o
   9   0   9        393.45        447.33        26.54 o
  -9   1   9         54.43         66.63        12.40 o
  -8   1   9         30.65         38.60         9.10 o
  -7   1   9         97.05         92.74         9.46 o
  -6   1   9         17.27         18.28         4.64 o
  -5   1   9          6.11          6.67         3.71 o
  -4   1   9       2567.66       2719.62        39.52 o
  -3   1   9        342.18        362.63        13.67 o
  -2   1   9         60.75         42.14         5.35 o
  -1   1   9        617.14        570.39        21.80 o
   0   1   9        375.67        399.03         9.44 o
   1   1   9        856.85        831.08        14.15 o
   2   1   9        890.27       1076.74        17.22 o
   3   1   9       1744.26       1765.27        23.50 o
   4   1   9        724.46        717.12        16.20 o
   5   1   9       1197.53       1192.82        22.11 o
   6   1   9        675.48        665.50        17.61 o
   7   1   9         57.15         58.70        10.86 o
   8   1   9        510.29        534.89        26.18 o
   9   1   9         10.47          9.54         7.24 o
  -9   2   9         70.48         76.67        13.31 o
  -8   2   9         39.76         40.94         9.62 o
  -7   2   9         48.62         63.08        10.35 o
  -6   2   9         37.68         41.31         6.21 o
  -5   2   9         12.54         10.25         3.48 o
  -4   2   9        109.48        113.42         9.67 o
  -3   2   9        550.51        528.91        16.86 o
  -2   2   9       2195.38       2082.12        52.20 o
  -1   2   9        143.91        139.67         6.71 o
   0   2   9       1260.16       1293.99        13.05 o
   1   2   9       6171.94       6639.64        79.83 o
   2   2   9        825.15        951.18        16.17 o
   3   2   9       1678.23       1721.84        23.53 o
   4   2   9         26.16         28.69         4.53 o
   5   2   9        813.50        846.03        19.23 o
   6   2   9        359.36        356.11        13.65 o
   7   2   9         18.58         10.62         6.00 o
   8   2   9          4.10          4.83         5.49 o
   9   2   9         10.67          4.57         5.89 o
  -9   3   9         17.52         14.62         6.81 o
  -8   3   9        150.33        148.84        17.07 o
  -7   3   9         16.71         19.19         7.42 o
  -6   3   9        146.69        154.11         9.98 o
  -5   3   9          2.12         -0.10         2.55 o
  -4   3   9        123.65        105.29         7.17 o
  -3   3   9        775.80        739.16        15.45 o
  -2   3   9          9.25         13.36         3.62 o
  -1   3   9        277.92        287.90         7.20 o
   0   3   9         62.01         62.27         3.62 o
   1   3   9         31.80         41.84         2.79 o
   2   3   9         21.33         14.80         2.66 o
   3   3   9       1138.30       1162.96        19.73 o
   4   3   9       1427.55       1522.01        24.44 o
   5   3   9       1657.44       1689.00        27.76 o
   6   3   9         11.84         10.88         3.86 o
   7   3   9         21.70         19.20         5.26 o
   8   3   9         34.13         22.73         9.17 o
   9   3   9          0.19         -1.29         6.92 o
  -8   4   9         13.15         16.30         6.94 o
  -7   4   9        170.07        160.65        16.50 o
  -6   4   9         57.32         65.72         7.55 o
  -5   4   9        922.20        958.20        21.10 o
  -4   4   9        431.61        430.58        13.23 o
  -3   4   9       2766.09       2884.49        45.37 o
  -2   4   9       1207.72       1202.99        17.25 o
  -1   4   9       2185.28       2313.50        34.93 o
   0   4   9          0.55          1.64         2.08 o
   1   4   9          0.03          0.43         1.10 o
   2   4   9       1800.02       1740.12        22.32 o
   3   4   9       1641.85       1674.02        24.10 o
   4   4   9        643.73        663.53        16.62 o
   5   4   9         66.45         66.67         7.18 o
   6   4   9          0.02         -0.11         2.86 o
   7   4   9         69.44         86.53         9.32 o
   8   4   9          7.45          8.41         7.08 o
   9   4   9         23.00         22.34         8.03 o
  -8   5   9          0.01         11.59        10.30 o
  -7   5   9        100.47        105.46        13.60 o
  -6   5   9        175.45        197.61        14.46 o
  -5   5   9        202.63        188.59        10.37 o
  -4   5   9        186.73        179.20         8.97 o
  -3   5   9       4069.06       4176.08        44.35 o
  -2   5   9       3301.69       3339.50        57.55 o
  -1   5   9        349.29        293.30        13.42 o
   0   5   9        357.05        354.54        14.35 o
   1   5   9         48.29         42.51         3.06 o
   2   5   9        518.33        509.45        12.21 o
   3   5   9        838.41        869.20        17.84 o
   4   5   9       1293.68       1242.64        23.12 o
   5   5   9        113.32        120.54         8.84 o
   6   5   9        349.64        328.16        14.13 o
   7   5   9        373.53        360.18        15.73 o
   8   5   9         43.63         49.59         7.86 o
   9   5   9         41.35         44.61        10.01 o
  -8   6   9         44.53         41.20        16.09 o
  -7   6   9        124.49        110.10        21.57 o
  -6   6   9          4.56         -4.51         5.79 o
  -5   6   9        879.20        863.69        29.51 o
  -4   6   9        268.01        242.68        10.31 o
  -3   6   9          5.08          4.88         2.43 o
  -2   6   9       1456.28       1532.01        35.81 o
  -1   6   9          4.34          8.34         3.63 o
   0   6   9       1001.51       1083.43        26.16 o
   1   6   9         49.55         43.17         2.34 o
   2   6   9        480.67        447.96        11.72 o
   3   6   9        271.27        222.09         9.48 o
   4   6   9         30.05         27.20         4.99 o
   5   6   9         17.10         20.06         5.02 o
   6   6   9          0.93         -0.15         3.17 o
   7   6   9         69.31         63.13         8.48 o
   8   6   9         11.95         17.51         5.37 o
   9   6   9         53.96         75.96        19.63 o
  -7   7   9          2.78         15.77        10.94 o
  -6   7   9        257.49        267.30        28.66 o
  -5   7   9        204.19        188.38        23.51 o
  -4   7   9         46.27         51.55         8.42 o
  -3   7   9        114.15         95.30        12.88 o
  -2   7   9          2.06          4.85         3.75 o
  -1   7   9         23.07         33.01         6.60 o
   0   7   9         39.94         24.88         5.55 o
   1   7   9         81.11         85.30         3.44 o
   2   7   9         21.89         26.63         3.74 o
   3   7   9       1763.29       1806.84        54.04 o
   4   7   9        260.17        236.20        11.45 o
   5   7   9       1305.38       1391.19        28.81 o
   6   7   9         90.28         84.41         9.42 o
   7   7   9          8.89         17.51         5.00 o
   8   7   9         55.78         57.28        11.22 o
  -7   8   9        174.45        165.81        28.01 o
  -6   8   9         64.51         71.78        18.35 o
  -5   8   9        138.74        112.36        22.22 o
  -4   8   9         13.78         17.91         6.26 o
  -3   8   9        185.43        174.07        13.43 o
  -2   8   9         28.70         30.01         6.82 o
  -1   8   9        235.34        232.94        14.12 o
   0   8   9         26.66         32.92         6.92 o
   1   8   9         91.71         81.21         4.60 o
   2   8   9          8.80         13.80         3.24 o
   3   8   9       2541.78       2489.46        43.61 o
   4   8   9        342.06        348.20        13.94 o
   5   8   9        233.08        224.42        11.99 o
   6   8   9          0.02         -1.27         2.80 o
   7   8   9        263.78        250.43        18.32 o
   8   8   9        143.43        151.42        17.41 o
  -6   9   9         17.49         12.55        10.30 o
  -5   9   9         65.35         65.67        17.70 o
  -4   9   9         47.68         45.89         9.05 o
  -3   9   9       2145.19       2079.54        43.89 o
  -2   9   9        601.12        602.99        23.57 o
  -1   9   9        376.44        360.61        18.33 o
   0   9   9        106.97        103.14        12.37 o
   1   9   9        102.91        106.89        11.95 o
   2   9   9        249.83        231.04        20.29 o
   3   9   9        551.84        540.83        16.23 o
   4   9   9        223.91        213.11        11.43 o
   5   9   9          2.69          1.87         2.90 o
   6   9   9        300.75        312.99        19.62 o
   7   9   9        444.24        408.09        23.68 o
   8   9   9          5.80          4.51         9.01 o
  -6  10   9         48.68         74.03        19.96 o
  -5  10   9          6.50          1.29         7.40 o
  -4  10   9        203.30        228.94        25.76 o
  -3  10   9         20.46         18.30         6.96 o
  -2  10   9         76.18         82.15        11.37 o
  -1  10   9         30.26         30.97         8.06 o
   0  10   9        994.04        983.12        46.31 o
   1  10   9         37.03         37.09         8.51 o
   2  10   9          7.33          4.65         4.83 o
   3  10   9        150.55        167.31        14.31 o
   4  10   9          0.46         -1.97         3.45 o
   5  10   9          1.20         -7.72         7.72 o
   6  10   9         42.22         59.55        18.03 o
   7  10   9        106.10         99.80        22.21 o
  -5  11   9         10.01          1.93         8.37 o
  -4  11   9          0.29         -5.15         5.15 o
  -3  11   9        203.84        198.48        19.64 o
  -2  11   9          0.04         -1.75         3.45 o
  -1  11   9         47.67         48.86         9.56 o
   0  11   9        107.01        107.49        13.43 o
   1  11   9         28.19         28.22         7.73 o
   2  11   9        349.33        334.22        19.25 o
   3  11   9         66.60         86.61        11.96 o
   4  11   9        320.86        307.28        29.63 o
   5  11   9         29.30         22.85        12.55 o
   6  11   9        124.03        129.42        24.79 o
  -4  12   9          9.07          3.22         7.08 o
  -3  12   9        167.47        161.95        27.05 o
  -2  12   9          0.89          0.12         3.89 o
  -1  12   9          3.48          9.18         6.13 o
   0  12   9         10.94         15.65         7.19 o
   1  12   9         13.24         12.89         6.26 o
   2  12   9        813.90        803.19        59.01 o
   3  12   9        280.17        320.45        31.88 o
   4  12   9         53.80         52.47        16.42 o
   5  12   9         58.43         55.36        17.06 o
  -2  13   9        146.43        152.81        17.28 o
  -1  13   9         19.56         42.27         9.32 o
   0  13   9         19.41         18.98         7.08 o
   1  13   9          1.39          5.24         4.43 o
   2  13   9        151.87        136.19        24.79 o
   3  13   9         31.35         26.07        13.20 o
   4  13   9         39.76         22.53        13.84 o
   0  14   9         49.84         59.55        17.06 o
   1  14   9          0.15         -1.29         7.08 o
   2  14   9         23.17         22.21        13.52 o
  -1 -13  10          1.91          3.57         6.76 o
   0 -13  10        161.56        202.34        19.79 o
  -4 -12  10         60.29         37.02        15.77 o
  -3 -12  10         78.74         76.61        19.96 o
  -2 -12  10         30.61         53.11        16.42 o
  -1 -12  10        247.50        317.52        29.63 o
   0 -12  10         18.53         21.56        11.91 o
   1 -12  10        547.04        572.28        28.70 o
   2 -12  10        101.67         96.88        15.17 o
   3 -12  10         41.58         52.23        11.75 o
  -5 -11  10         75.00         68.89        18.99 o
  -4 -11  10         14.19         13.52         9.98 o
  -3 -11  10         51.97         26.07        12.55 o
  -2 -11  10        355.85        337.90        30.92 o
  -1 -11  10         99.38         99.80        19.64 o
   0 -11  10        222.12        251.17        25.12 o
   1 -11  10         90.97         94.91        16.26 o
   2 -11  10          1.02          1.29         6.12 o
   3 -11  10        128.42        139.55        17.72 o
   4 -11  10        220.69        254.82        16.78 o
  -6 -10  10         31.15         36.05        15.13 o
  -5 -10  10          5.35         -3.22         8.37 o
  -4 -10  10        137.31        167.09        27.69 o
  -3 -10  10        101.55        115.89        22.86 o
  -2 -10  10         96.62         95.29        20.28 o
  -1 -10  10        105.25        126.20        21.25 o
   0 -10  10        285.33        275.59        26.09 o
   1 -10  10         34.06         32.38         7.62 o
   2 -10  10         20.01         28.65        11.91 o
   3 -10  10         10.24          8.74         4.29 o
   4 -10  10        101.88        109.27        11.96 o
   5 -10  10        116.95        136.07        14.20 o
  -6  -9  10          8.16         11.59        11.26 o
  -5  -9  10         15.76          9.33         9.98 o
  -4  -9  10        126.67        143.59        24.15 o
  -3  -9  10        170.05        192.55        27.05 o
  -2  -9  10        195.76        191.60        22.54 o
  -1  -9  10        100.33         76.94        16.10 o
   0  -9  10          8.05         11.33         5.90 o
   1  -9  10        276.84        287.82        13.44 o
   2  -9  10          4.21          5.11         3.33 o
   3  -9  10         36.88         37.93        12.39 o
   4  -9  10        131.18        118.97        12.12 o
   5  -9  10         64.31         63.37         9.79 o
   6  -9  10         68.84         71.51        10.68 o
  -7  -8  10          4.01          9.98         9.98 o
  -6  -8  10         67.03         67.60        18.35 o
  -5  -8  10          0.11          7.08         8.37 o
  -4  -8  10        281.20        311.13        28.67 o
  -3  -8  10         19.51         13.52         9.01 o
  -2  -8  10         27.83         17.38         9.33 o
  -1  -8  10        834.52        820.14        38.72 o
   0  -8  10          8.23         10.41         5.03 o
   1  -8  10        909.45        886.58        22.70 o
   2  -8  10        701.10        657.93        20.28 o
   3  -8  10        777.67        699.32        32.09 o
   4  -8  10          0.16         -0.34         3.79 o
   5  -8  10         34.88         34.76         7.50 o
   6  -8  10          2.10         -1.04         3.96 o
   7  -8  10          1.43          3.58         4.06 o
  -7  -7  10         89.17        109.77        22.53 o
  -6  -7  10          0.01          7.08         7.72 o
  -5  -7  10         62.63         47.00        14.49 o
  -4  -7  10        779.48        746.36        40.32 o
  -3  -7  10        480.81        458.64        30.94 o
  -2  -7  10        269.59        266.71        22.55 o
  -1  -7  10       1211.05       1179.90        43.94 o
   0  -7  10        285.47        267.30        10.89 o
   1  -7  10       1306.08       1276.06        23.87 o
   2  -7  10        349.51        338.75        12.95 o
   3  -7  10        105.34        105.89         8.19 o
   4  -7  10          4.02          7.58         4.94 o
   5  -7  10          0.30         -1.76         3.16 o
   6  -7  10         20.74         20.53         6.28 o
   7  -7  10          1.87         -1.87         3.65 o
  -8  -6  10         18.57         22.53        11.59 o
  -7  -6  10         80.53         75.00        18.35 o
  -6  -6  10        344.05        391.70        31.25 o
  -5  -6  10          1.22          2.90         6.44 o
  -4  -6  10        285.84        267.36        24.16 o
  -3  -6  10        325.51        310.90        24.81 o
  -2  -6  10       1200.96       1187.19        43.95 o
  -1  -6  10         54.02         50.45         4.62 o
   0  -6  10        316.84        322.47        11.07 o
   1  -6  10        787.58        799.80        22.77 o
   2  -6  10       1270.42       1205.75        32.59 o
   3  -6  10        512.19        503.95        14.97 o
   4  -6  10        244.28        235.21        19.65 o
   5  -6  10        231.15        211.94        16.38 o
   6  -6  10         23.09         21.32         6.30 o
   7  -6  10        124.02        136.98        13.67 o
   8  -6  10         79.33         86.03        14.88 o
  -8  -5  10         62.94         63.73        17.06 o
  -7  -5  10         66.20         68.24        16.74 o
  -6  -5  10        102.72         85.96        17.06 o
  -5  -5  10         14.83         21.89         9.98 o
  -4  -5  10         64.31         67.92        13.52 o
  -3  -5  10        113.07         98.20        15.13 o
  -2  -5  10       1561.78       1560.10        14.10 o
  -1  -5  10        871.70        868.90        15.86 o
   0  -5  10       1709.80       1742.83        35.96 o
   1  -5  10         49.09         54.94         6.43 o
   2  -5  10       1260.30       1237.51        25.52 o
   3  -5  10        598.52        587.63        15.32 o
   4  -5  10       1675.45       1609.09        37.83 o
   5  -5  10        303.29        297.03        18.22 o
   6  -5  10         25.92         41.75         7.53 o
   7  -5  10          6.64          8.39         4.70 o
   8  -5  10        198.17        220.70        22.76 o
  -8  -4  10        385.34        353.70        31.57 o
  -7  -4  10         25.74         25.75        11.27 o
  -6  -4  10         54.70         51.18        13.20 o
  -5  -4  10         70.25         57.94        12.88 o
  -4  -4  10         92.15         98.96         6.77 o
  -3  -4  10        702.96        709.18        10.95 o
  -2  -4  10        214.87        213.87        12.07 o
  -1  -4  10        846.86        767.55        14.85 o
   0  -4  10        871.07        816.07        16.16 o
   1  -4  10        186.05        188.63         8.30 o
   2  -4  10       1182.22       1125.35        28.37 o
   3  -4  10       1369.61       1360.99        37.14 o
   4  -4  10        599.38        596.34        14.77 o
   5  -4  10        206.70        215.80        22.54 o
   6  -4  10         26.16         27.52         8.65 o
   7  -4  10         64.87         59.80         8.75 o
   8  -4  10          3.15          3.22         6.92 o
  -9  -3  10          1.51         -1.29         6.44 o
  -8  -3  10        102.35        131.02        21.89 o
  -7  -3  10          2.39          3.54         6.76 o
  -6  -3  10        543.74        535.71        32.56 o
  -5  -3  10         91.31         74.27         7.74 o
  -4  -3  10        823.25        811.95        19.63 o
  -3  -3  10        356.51        374.66        14.66 o
  -2  -3  10         88.94         93.31         6.19 o
  -1  -3  10         73.78         90.46         5.59 o
   0  -3  10       7060.05       7427.62        75.59 o
   1  -3  10          1.50          2.71         1.84 o
   2  -3  10        972.27        902.51        18.98 o
   3  -3  10        704.20        678.04        21.08 o
   4  -3  10         41.83         40.00         4.65 o
   5  -3  10        474.29        460.35        24.17 o
   6  -3  10        900.62        881.65        30.91 o
   7  -3  10         27.70         19.41         7.73 o
   8  -3  10         12.10         12.44         7.70 o
   9  -3  10         54.51         72.20        13.93 o
  -9  -2  10         14.54         15.13        10.94 o
  -8  -2  10         13.53         19.63         9.98 o
  -7  -2  10        115.71        143.91        21.25 o
  -6  -2  10          0.33          1.75         4.02 o
  -5  -2  10       1507.51       1524.95        53.36 o
  -4  -2  10         49.75         38.06         6.60 o
  -3  -2  10         10.16         10.49         3.21 o
  -2  -2  10         29.34         27.88         4.40 o
  -1  -2  10        338.00        325.96         9.63 o
   0  -2  10        231.12        291.92         9.35 o
   1  -2  10       3874.15       4623.41        37.27 o
   2  -2  10        934.93        977.90        17.62 o
   3  -2  10        335.50        317.90        12.64 o
   4  -2  10        503.61        481.01        12.92 o
   5  -2  10        808.35        811.92        27.04 o
   6  -2  10          1.58          2.90         5.03 o
   7  -2  10         32.25         30.08         8.80 o
   8  -2  10        511.23        558.73        28.59 o
   9  -2  10          0.67          1.85         6.13 o
  -9  -1  10         62.07         63.73        17.38 o
  -8  -1  10        200.24        207.50        16.31 o
  -7  -1  10         14.08         13.20         5.69 o
  -6  -1  10          9.73          9.00         4.89 o
  -5  -1  10          7.33         13.68         4.55 o
  -4  -1  10        402.05        390.32        23.21 o
  -3  -1  10        725.97        855.60        20.55 o
  -2  -1  10       1492.82       1334.26        23.98 o
  -1  -1  10       1393.21       1384.19        23.74 o
   0  -1  10         64.77         61.62         4.68 o
   1  -1  10       3846.30       4519.90        36.33 o
   2  -1  10       3931.54       4204.33        96.24 o
   3  -1  10         20.11         30.06         4.12 o
   4  -1  10        392.33        392.80        11.92 o
   5  -1  10         51.18         52.60         5.74 o
   6  -1  10        751.71        756.04        27.71 o
   7  -1  10        214.74        211.28        17.06 o
   8  -1  10        372.77        409.78        24.71 o
   9  -1  10        499.10        527.72        29.39 o
  -9   0  10         82.05         59.23        15.77 o
  -8   0  10         50.28         53.43        10.35 o
  -7   0  10          0.33         -0.26         3.09 o
  -6   0  10         26.50         41.94         7.60 o
  -5   0  10        247.90        245.00        13.41 o
  -4   0  10        118.55         98.06         8.82 o
  -3   0  10       1542.75       1623.25        38.38 o
  -2   0  10         53.51         59.38         6.59 o
  -1   0  10         55.17         64.98         6.03 o
   0   0  10       1875.41       1925.75        22.51 o
   1   0  10       4350.28       4780.42        40.87 o
   2   0  10       6564.80       6650.86        45.00 o
   3   0  10         25.45         29.52         4.16 o
   4   0  10         31.20         42.69         5.16 o
   5   0  10        336.55        325.72        11.68 o
   6   0  10        483.03        495.83        27.72 o
   7   0  10         15.97         16.25         6.83 o
   8   0  10         47.48         61.73        12.14 o
   9   0  10         17.08         18.93         9.12 o
  -9   1  10          3.94         -4.08         6.28 o
  -8   1  10         18.18         27.97         7.93 o
  -7   1  10        221.27        223.34        12.54 o
  -6   1  10          2.84          3.27         3.75 o
  -5   1  10         66.67         64.68         8.64 o
  -4   1  10        782.45        912.27        30.98 o
  -3   1  10        683.57        759.22        25.50 o
  -2   1  10        589.43        526.45        16.18 o
  -1   1  10          0.04          0.45         2.90 o
   0   1  10        113.57        123.83         5.78 o
   1   1  10       4182.29       4239.83        33.61 o
   2   1  10        424.04        475.89        12.07 o
   3   1  10       2584.59       2864.06        31.02 o
   4   1  10        361.04        365.42        12.00 o
   5   1  10         14.73         12.97         3.75 o
   6   1  10         26.77         22.18         4.67 o
   7   1  10         44.33         43.82         9.13 o
   8   1  10          6.84          3.75         5.77 o
   9   1  10         17.87          8.21         6.69 o
  -9   2  10         50.57         57.63        11.49 o
  -8   2  10         55.89         66.02        11.32 o
  -7   2  10        166.73        151.65        15.86 o
  -6   2  10        498.08        492.05        16.70 o
  -5   2  10         17.77         13.73         5.03 o
  -4   2  10        414.34        439.17        17.09 o
  -3   2  10        992.28        996.98        23.99 o
  -2   2  10       1126.65        991.97        55.16 o
  -1   2  10       3811.26       4075.19        44.64 o
   0   2  10         41.30         42.74         2.92 o
   1   2  10       2366.31       2446.54        28.06 o
   2   2  10       1080.22       1199.62        27.38 o
   3   2  10        450.94        421.03        12.49 o
   4   2  10       2842.32       2775.42        33.13 o
   5   2  10         43.22         34.52         5.33 o
   6   2  10        232.49        214.75        11.09 o
   7   2  10         59.42         72.61        11.72 o
   8   2  10         89.22         99.52        14.12 o
   9   2  10         50.62         55.94        12.28 o
  -8   3  10         34.95         34.11         9.10 o
  -7   3  10        239.97        261.64        17.72 o
  -6   3  10        238.45        225.84        11.72 o
  -5   3  10        551.62        547.93        16.45 o
  -4   3  10        866.10        832.90        18.39 o
  -3   3  10         41.26         41.19         7.24 o
  -2   3  10       2817.89       2857.84        53.58 o
  -1   3  10        102.14        116.76         5.09 o
   0   3  10       2735.87       3087.07        25.37 o
   1   3  10       1097.83       1118.19        13.19 o
   2   3  10       1577.20       1801.34        23.04 o
   3   3  10         35.30         46.82         5.07 o
   4   3  10         43.86         53.46         6.16 o
   5   3  10         34.12         37.81         5.79 o
   6   3  10         57.16         56.83         7.16 o
   7   3  10        808.44        830.41        22.69 o
   8   3  10        409.76        454.01        24.25 o
   9   3  10         37.36         53.49        11.05 o
  -8   4  10        120.41        136.58        16.54 o
  -7   4  10         86.34         79.07        12.22 o
  -6   4  10         70.68         62.54         7.61 o
  -5   4  10         89.24         89.54         8.36 o
  -4   4  10          6.51          4.93         2.61 o
  -3   4  10         34.00         33.34         4.45 o
  -2   4  10        713.22        837.92        14.47 o
  -1   4  10          1.51          0.74         1.34 o
   0   4  10       1776.52       1753.89        31.20 o
   1   4  10         30.81         29.01         3.32 o
   2   4  10        329.26        234.14         8.56 o
   3   4  10       4502.77       4795.41        45.81 o
   4   4  10        103.87        113.49         7.72 o
   5   4  10         54.06         52.58         7.69 o
   6   4  10        163.67        172.35        10.69 o
   7   4  10        807.08        769.09        22.43 o
   8   4  10         38.66         46.55        10.11 o
   9   4  10         22.17         30.80         8.97 o
  -8   5  10         99.66        134.56        25.43 o
  -7   5  10          9.76          0.00         6.76 o
  -6   5  10        105.18        107.41        12.67 o
  -5   5  10          2.02          1.73         3.05 o
  -4   5  10         16.80         18.30         3.91 o
  -3   5  10        256.83        247.04         9.39 o
  -2   5  10         33.20         46.75         3.85 o
  -1   5  10        395.48        307.08        14.13 o
   0   5  10        936.20       1083.53        25.70 o
   1   5  10        265.94        215.50        10.09 o
   2   5  10       2069.60       1984.29        60.25 o
   3   5  10         98.87        105.90         7.08 o
   4   5  10          0.23          2.66         2.67 o
   5   5  10        117.27        103.08         9.01 o
   6   5  10          1.22          0.86         2.77 o
   7   5  10        132.63        128.95        11.73 o
   8   5  10          5.88          4.66         4.94 o
   9   5  10         68.63         67.66        13.20 o
  -8   6  10         61.76        102.04        24.14 o
  -7   6  10          1.57          0.32         7.72 o
  -6   6  10         58.71         46.67        14.81 o
  -5   6  10       1671.87       1728.53        71.61 o
  -4   6  10        296.22        286.51        14.69 o
  -3   6  10        420.63        419.02        13.05 o
  -2   6  10          0.40          1.42         1.44 o
  -1   6  10        991.47       1038.83        26.70 o
   0   6  10        836.08        987.00        25.80 o
   1   6  10       1718.41       1865.68        45.68 o
   2   6  10        501.27        570.02        13.35 o
   3   6  10        346.52        360.88        12.09 o
   4   6  10        367.45        348.06        13.12 o
   5   6  10         32.04         28.94         5.74 o
   6   6  10          0.99         -0.99         3.00 o
   7   6  10          4.48          4.19         3.71 o
   8   6  10         26.56         37.04         6.97 o
  -7   7  10         12.10         10.62        10.62 o
  -6   7  10        183.38        159.38        25.44 o
  -5   7  10        387.27        377.90        30.93 o
  -4   7  10          0.55          1.06         3.79 o
  -3   7  10         57.57         53.83         8.61 o
  -2   7  10       1479.15       1526.98        34.38 o
  -1   7  10        139.55        159.22        11.72 o
   0   7  10       1387.62       1279.41        30.86 o
   1   7  10        285.69        258.77        14.20 o
   2   7  10        293.47        311.79        10.14 o
   3   7  10         93.83         99.08         7.66 o
   4   7  10        788.95        793.47        20.18 o
   5   7  10          0.05          0.91         3.58 o
   6   7  10        257.27        283.96        13.91 o
   7   7  10        271.34        328.98        15.73 o
   8   7  10         58.38         63.71         9.16 o
  -7   8  10         72.86         45.07        17.06 o
  -6   8  10         18.51          8.37        10.30 o
  -5   8  10         34.10         22.53        11.27 o
  -4   8  10          0.04         -2.31         3.71 o
  -3   8  10       1063.56       1121.05        31.85 o
  -2   8  10         58.67         64.24         9.56 o
  -1   8  10         87.23         83.45        10.34 o
   0   8  10         60.90         42.64         7.85 o
   1   8  10       1774.55       1657.26        70.07 o
   2   8  10        152.19        162.58         7.78 o
   3   8  10          3.10          3.26         3.02 o
   4   8  10        992.14        981.01        26.51 o
   5   8  10        157.58        171.04        11.16 o
   6   8  10          9.60         11.46         4.48 o
   7   8  10         15.32         20.79         9.06 o
   8   8  10          0.97         -3.75         4.71 o
  -6   9  10         66.99         71.78        18.99 o
  -5   9  10         52.14         70.49        18.35 o
  -4   9  10         18.27         10.14         5.45 o
  -3   9  10         29.86         29.85         7.70 o
  -2   9  10         33.91         28.69         7.60 o
  -1   9  10        458.65        429.79        20.39 o
   0   9  10         53.38         54.58         9.22 o
   1   9  10        828.71        839.26        27.68 o
   2   9  10        669.47        646.91        36.28 o
   3   9  10          2.13          3.37         4.23 o
   4   9  10        685.24        620.31        26.60 o
   5   9  10        154.68        135.38        10.15 o
   6   9  10         26.39         45.82         7.31 o
   7   9  10        252.63        264.02        19.29 o
  -5  10  10        143.56        167.74        27.69 o
  -4  10  10          4.53         -0.97         5.79 o
  -3  10  10        124.82        130.25        14.42 o
  -2  10  10          1.33          5.79         5.01 o
  -1  10  10          2.88          0.60         4.40 o
   0  10  10        363.33        359.97        19.80 o
   1  10  10          1.44          8.06         5.54 o
   2  10  10        101.26         88.45        13.68 o
   3  10  10         66.01         62.35        10.35 o
   4  10  10          5.57         10.88         5.41 o
   5  10  10         70.71         76.09        11.22 o
   6  10  10        412.60        387.22        34.47 o
   7  10  10         18.78         21.24        11.91 o
  -5  11  10        121.11        137.46        25.75 o
  -4  11  10          6.82          5.79         9.33 o
  -3  11  10         13.54         11.67         5.54 o
  -2  11  10         25.89         25.37         7.11 o
  -1  11  10        310.74        301.68        18.79 o
   0  11  10        576.64        616.58        26.10 o
   1  11  10        264.13        259.70        17.42 o
   2  11  10        540.99        487.67        23.12 o
   3  11  10         40.19         48.01         9.67 o
   4  11  10         29.49         22.35         7.24 o
   5  11  10          1.11         -2.57         7.72 o
   6  11  10        124.43        121.69        24.47 o
  -4  12  10          0.04          3.54         6.12 o
  -3  12  10        172.93        190.28        23.83 o
  -2  12  10          9.11          7.91         5.41 o
  -1  12  10          0.60         -0.51         3.93 o
   0  12  10        104.47        126.46        14.98 o
   1  12  10         12.17         18.68         6.91 o
   2  12  10         67.07         75.22        17.70 o
   3  12  10          5.88          0.00         7.40 o
   4  12  10        146.18        161.30        28.01 o
   5  12  10         41.81         58.26        17.38 o
  -2  13  10          9.58          8.56         6.09 o
  -1  13  10         72.16         82.64        13.18 o
   0  13  10          8.47          6.70         5.57 o
   1  13  10        120.95        140.34        16.47 o
   2  13  10         23.87          9.33         9.98 o
   3  13  10         44.86         45.06        15.13 o
   4  13  10         21.95         10.62        10.62 o
   1  14  10          2.35         12.87        10.30 o
  -3 -12  11          0.49          4.51         9.01 o
  -2 -12  11        157.52        141.34        25.11 o
  -1 -12  11         27.03         47.64        14.48 o
   0 -12  11          0.86          2.90         7.72 o
   1 -12  11         87.05         87.24        19.64 o
   2 -12  11         36.89         40.33        10.31 o
  -4 -11  11        138.76        146.48        27.04 o
  -3 -11  11         65.74         63.41        17.38 o
  -2 -11  11          0.37         -2.25         7.72 o
  -1 -11  11          7.95         13.20         8.69 o
   0 -11  11        327.43        370.09        30.28 o
   1 -11  11          0.00         -3.64         3.64 o
   2 -11  11         32.25         44.74        14.16 o
   3 -11  11          1.55          2.60         5.71 o
   4 -11  11         12.37         19.09         8.12 o
  -5 -10  11         64.11         73.39        19.64 o
  -4 -10  11        112.86        112.68        22.21 o
  -3 -10  11        563.59        558.83        39.64 o
  -2 -10  11        280.62        259.26        26.41 o
  -1 -10  11        213.33        199.97        22.86 o
   0 -10  11         27.27         28.57         7.65 o
   1 -10  11         27.11         23.91         6.95 o
   2 -10  11        138.52        122.34        21.89 o
   3 -10  11        652.45        668.42        29.82 o
   4 -10  11         49.44         54.28         9.07 o
   5 -10  11          3.01         -0.01         4.29 o
  -6  -9  11         10.88         10.30         9.98 o
  -5  -9  11         14.92         10.62        11.26 o
  -4  -9  11         11.40         10.94         9.66 o
  -3  -9  11        909.58        890.34        47.42 o
  -2  -9  11          3.18         -0.64         7.72 o
  -1  -9  11        315.55        325.34        27.06 o
   0  -9  11         11.19         14.41         6.13 o
   1  -9  11         23.70         30.33         7.62 o
   2  -9  11        178.83        186.30        11.21 o
   3  -9  11          1.65          2.09         4.48 o
   4  -9  11         56.39         50.72        10.17 o
   5  -9  11        234.29        235.91        15.29 o
   6  -9  11        407.77        443.59        21.59 o
  -7  -8  11          0.96          1.61         8.05 o
  -6  -8  11        131.56        122.34        24.15 o
  -5  -8  11        174.04        157.77        26.08 o
  -4  -8  11        227.96        226.71        25.44 o
  -2  -8  11       1551.65       1364.07        52.69 o
  -1  -8  11        195.68        188.38        20.61 o
   0  -8  11        359.96        358.20        18.91 o
   1  -8  11        456.88        473.48        16.20 o
   2  -8  11         54.88         48.02         6.56 o
   3  -8  11        481.71        462.95        21.82 o
   4  -8  11          4.21          2.85         4.86 o
   5  -8  11          1.97         -3.07         3.47 o
   6  -8  11        442.19        483.69        24.48 o
  -7  -7  11          8.77          1.93         7.40 o
  -6  -7  11          5.69          2.57         8.37 o
  -5  -7  11         40.51         26.07        11.91 o
  -4  -7  11         31.77         23.50        10.30 o
  -3  -7  11        106.84         74.69        15.78 o
  -2  -7  11        171.63        174.21        19.00 o
  -1  -7  11         64.84         65.35        13.52 o
   0  -7  11       1577.40       1502.64        25.09 o
   1  -7  11         64.40         77.05         7.69 o
   2  -7  11       1259.96       1281.86        35.03 o
   3  -7  11        932.31        964.09        40.36 o
   4  -7  11          5.17          6.09         4.94 o
   5  -7  11         11.56         15.27         6.73 o
   6  -7  11         26.27         23.19         6.70 o
   7  -7  11          1.11         -3.15         3.15 o
  -8  -6  11          0.43         -0.64         7.08 o
  -7  -6  11          1.33          1.61         7.08 o
  -6  -6  11         12.82         14.81         9.01 o
  -5  -6  11         79.79         89.49        17.06 o
  -4  -6  11          5.21          4.18         7.40 o
  -3  -6  11         23.88         16.74         9.33 o
  -2  -6  11       1790.55       1730.46        54.38 o
  -1  -6  11         15.03         16.91         3.31 o
   0  -6  11        224.81        220.16         9.68 o
   1  -6  11          6.81          8.41         4.18 o
   2  -6  11        450.02        462.24        16.02 o
   3  -6  11       2015.25       2022.56        45.68 o
   4  -6  11        558.89        551.44        23.90 o
   5  -6  11         47.29         51.18         9.95 o
   6  -6  11         21.47         22.68         6.36 o
   7  -6  11          5.05          5.00         4.62 o
  -8  -5  11         12.59          1.29         7.72 o
  -7  -5  11        205.23        196.42        23.83 o
  -6  -5  11         36.67         37.98        12.88 o
  -5  -5  11         27.41         18.02         9.01 o
  -4  -5  11          8.31          2.90         6.76 o
  -3  -5  11        136.44        149.08        17.39 o
  -2  -5  11       1646.82       1660.60        28.16 o
  -1  -5  11        963.86       1014.42        18.08 o
   0  -5  11          6.40          6.83         2.67 o
   1  -5  11        404.36        375.11        12.37 o
   2  -5  11        873.91        841.88        19.33 o
   3  -5  11         47.90         43.58         5.74 o
   4  -5  11        968.50        953.43        30.82 o
   5  -5  11          0.68         -3.36         4.43 o
   6  -5  11         90.79         84.70        12.85 o
   7  -5  11          6.79          8.21         4.96 o
   8  -5  11         18.18         18.32         7.50 o
  -8  -4  11          4.03         -3.22         7.08 o
  -7  -4  11         14.64          2.25         7.72 o
  -6  -4  11          7.09          7.08         7.08 o
  -5  -4  11        121.17        118.80        19.00 o
  -4  -4  11        988.05        950.46        41.00 o
  -3  -4  11        465.31        482.32        13.33 o
  -2  -4  11        467.02        513.76        21.60 o
  -1  -4  11       2004.20       2026.44        25.34 o
   0  -4  11        699.90        707.43        15.66 o
   1  -4  11        926.21        872.59        17.93 o
   2  -4  11         37.43         50.65         5.70 o
   3  -4  11          4.30         -0.78         3.22 o
   4  -4  11       1224.23       1215.99        22.06 o
   5  -4  11        135.21        122.98        13.93 o
   6  -4  11        333.84        338.71        20.72 o
   7  -4  11        157.20        165.90        13.14 o
   8  -4  11         52.10         54.08        12.06 o
  -8  -3  11        824.39        763.24        44.18 o
  -7  -3  11         75.71         84.34        18.03 o
  -6  -3  11        375.03        322.49        26.42 o
  -5  -3  11        184.69        175.12        10.84 o
  -4  -3  11        151.13        125.18         8.57 o
  -3  -3  11        623.33        586.42        16.10 o
  -2  -3  11         18.59         26.92         4.40 o
  -1  -3  11        390.66        352.32        10.66 o
   0  -3  11       5894.11       5947.53        44.62 o
   1  -3  11        224.08        256.15         9.55 o
   2  -3  11        150.79        143.40         7.50 o
   3  -3  11        581.75        577.25        14.73 o
   4  -3  11        141.27        136.71         7.69 o
   5  -3  11         28.68         29.77         9.01 o
   6  -3  11        754.75        765.54        29.53 o
   7  -3  11         53.08         52.61        11.04 o
   8  -3  11         14.34         19.96         8.19 o
  -8  -2  11          0.84         -0.97         7.40 o
  -7  -2  11         43.12         52.14        13.84 o
  -6  -2  11        443.13        444.65        18.94 o
  -5  -2  11         69.29         69.01         8.66 o
  -4  -2  11        250.65        238.10        11.83 o
  -3  -2  11         36.36         28.54         4.94 o
  -2  -2  11          8.02         13.75         5.15 o
  -1  -2  11       4631.49       5076.44        39.72 o
   0  -2  11       1488.53       1607.18        22.38 o
   1  -2  11        174.25        161.18         7.62 o
   2  -2  11          1.26          0.80         1.77 o
   3  -2  11        920.38        861.55        23.41 o
   4  -2  11        134.81        117.10         7.47 o
   5  -2  11        591.87        566.92        23.35 o
   6  -2  11        259.87        260.34        17.72 o
   7  -2  11         62.93         64.18        11.55 o
   8  -2  11         22.66         26.01         9.20 o
   9  -2  11          0.75          4.70         6.48 o
  -9  -1  11          0.51          9.01         9.33 o
  -8  -1  11         16.18         26.18         7.93 o
  -7  -1  11         40.49         47.34         8.80 o
  -6  -1  11         37.67         46.07         7.93 o
  -5  -1  11         52.70         43.67         7.08 o
  -4  -1  11        229.34        226.02        12.06 o
  -3  -1  11          7.39          3.89         2.70 o
  -2  -1  11        995.79       1061.17        28.12 o
  -1  -1  11        169.72        145.04        16.11 o
   0  -1  11       1434.89       1636.53        22.28 o
   1  -1  11        611.64        694.53        14.85 o
   2  -1  11       7134.28       7498.68        50.38 o
   3  -1  11         25.30         20.42         3.71 o
   4  -1  11         55.05         62.65         6.02 o
   5  -1  11        300.28        320.26        11.73 o
   6  -1  11        679.84        675.85        26.68 o
   7  -1  11         22.83         29.33        10.62 o
   8  -1  11        131.19        111.79        15.89 o
   9  -1  11         41.46         63.55        14.22 o
  -9   0  11          0.49          8.05         8.05 o
  -8   0  11         51.11         39.53         9.30 o
  -7   0  11         56.51         71.13        10.58 o
  -6   0  11         51.31         48.21         8.29 o
  -5   0  11        285.54        304.48        15.22 o
  -4   0  11        286.53        287.76        13.85 o
  -3   0  11         10.84         21.49         4.78 o
  -2   0  11         39.07         24.28         4.56 o
  -1   0  11        679.67        664.63        17.74 o
   0   0  11       2032.52       2272.07        25.67 o
   1   0  11       1928.36       2166.82        25.64 o
   2   0  11        329.45        341.53        10.90 o
   3   0  11       1662.22       1781.20        25.24 o
   4   0  11        187.10        170.06         8.48 o
   5   0  11        655.54        606.44        16.23 o
   6   0  11        909.16        891.18        30.00 o
   7   0  11          8.35          5.34         5.34 o
   8   0  11        103.44        127.11        16.80 o
   9   0  11          4.22          0.88         6.19 o
  -8   1  11         10.43         12.26         5.86 o
  -7   1  11        143.82        161.76        11.52 o
  -6   1  11        424.49        408.64        19.00 o
  -5   1  11        190.46        228.43        13.76 o
  -4   1  11        191.48        213.66        13.85 o
  -3   1  11          4.42          5.79         4.51 o
  -2   1  11        111.67        161.70         9.66 o
  -1   1  11         78.74         70.22         6.71 o
   0   1  11        763.30        857.64        15.45 o
   1   1  11        794.91        776.46        15.09 o
   2   1  11       3139.16       3452.21        33.46 o
   3   1  11       1286.99       1241.51        21.23 o
   4   1  11          1.13          2.02         2.23 o
   5   1  11       1104.44       1108.68        22.53 o
   6   1  11        172.64        186.40        10.27 o
   7   1  11         19.38         24.14         7.39 o
   8   1  11         82.48        109.53        15.10 o
   9   1  11        134.66        114.39        16.60 o
  -8   2  11          4.11          0.53         4.99 o
  -7   2  11        110.73         98.07        13.18 o
  -6   2  11         95.53        113.91         9.67 o
  -5   2  11        523.28        493.51        19.87 o
  -4   2  11        591.95        579.93        20.17 o
  -3   2  11        487.43        512.05        17.90 o
  -2   2  11        663.16        673.18        19.62 o
  -1   2  11       1094.11       1064.83        23.79 o
   0   2  11         27.76         34.50         3.86 o
   1   2  11        376.60        466.67        11.57 o
   2   2  11        147.74        157.31         7.46 o
   3   2  11        612.97        687.13        15.96 o
   4   2  11        494.45        401.99        13.26 o
   5   2  11        453.04        435.14        14.70 o
   6   2  11        136.85        135.00        15.50 o
   7   2  11         70.39         66.11        11.22 o
   8   2  11         25.66         27.51         8.33 o
   9   2  11         14.76         13.52         6.96 o
  -8   3  11          0.98         -0.05         4.66 o
  -7   3  11        323.13        357.59        20.27 o
  -6   3  11          0.01          2.21         3.26 o
  -5   3  11        560.62        555.43        17.00 o
  -4   3  11         18.26          8.99         3.21 o
  -3   3  11         21.75         15.87         4.48 o
  -2   3  11        604.10        690.06        20.53 o
  -1   3  11        286.39        270.52         8.14 o
   0   3  11        577.53        710.23         9.99 o
   1   3  11          1.31          1.36         1.56 o
   2   3  11          0.30          4.78         2.30 o
   3   3  11        316.48        243.52         9.91 o
   4   3  11        358.11        334.10        12.46 o
   5   3  11        994.34       1010.63        22.47 o
   6   3  11        243.65        252.34        12.41 o
   7   3  11        123.51        115.69        10.94 o
   8   3  11         74.39         87.86        13.65 o
   9   3  11          0.95         -1.01         5.41 o
  -8   4  11         17.01         20.92        11.91 o
  -7   4  11          5.82          2.96         5.34 o
  -6   4  11         53.64         55.62         7.52 o
  -5   4  11        285.50        268.42        12.23 o
  -4   4  11        994.69       1013.29        20.87 o
  -3   4  11        166.37        187.72         8.34 o
  -2   4  11         95.25         94.75         4.23 o
  -1   4  11       1663.64       1725.23        16.91 o
   0   4  11        547.47        608.47         9.32 o
   1   4  11        351.25        422.10         7.93 o
   2   4  11        786.06        735.48        15.28 o
   3   4  11         88.64         84.07         6.87 o
   4   4  11       1699.43       1726.19        27.72 o
   5   4  11        146.49        136.04         9.08 o
   6   4  11         96.56        104.71        10.11 o
   7   4  11        118.88        133.67        11.80 o
   8   4  11         52.30         69.40        12.06 o
   9   4  11          0.92          2.64         5.10 o
  -8   5  11          0.02          2.25         9.66 o
  -7   5  11         43.11         60.19        16.42 o
  -6   5  11        111.34        119.50        18.35 o
  -5   5  11        597.74        638.39        30.26 o
  -4   5  11        707.64        749.14        18.13 o
  -3   5  11        475.50        434.61        13.83 o
  -2   5  11       1959.28       1894.79        17.09 o
  -1   5  11        225.19        238.87        13.08 o
   0   5  11        169.60        215.45        12.41 o
   1   5  11        298.52        279.69         7.51 o
   2   5  11       4146.56       4440.18        89.30 o
   3   5  11        922.12        887.48        21.88 o
   4   5  11        176.32        180.82         9.75 o
   5   5  11        443.90        439.19        15.69 o
   6   5  11         46.11         42.43         6.81 o
   7   5  11          0.98         -1.52         3.16 o
   8   5  11         10.16         11.51         5.30 o
   9   5  11         16.20         30.90         9.20 o
  -7   6  11        142.28        155.50        26.72 o
  -6   6  11         49.37         57.94        16.42 o
  -5   6  11         70.63         80.16        11.18 o
  -4   6  11        291.15        267.00        15.59 o
  -3   6  11         89.27         80.94        10.01 o
  -2   6  11          4.03          3.63         3.86 o
  -1   6  11       2741.85       2884.99        45.72 o
   0   6  11          5.52         10.30         4.55 o
   1   6  11         44.06         54.93         8.16 o
   2   6  11         10.02         11.93         2.87 o
   3   6  11        139.46        156.94         8.51 o
   4   6  11         22.75         20.52         4.82 o
   5   6  11        942.20        954.55        23.22 o
   6   6  11         12.18          7.92         4.11 o
   7   6  11          1.22         -2.30         2.98 o
   8   6  11          0.11         -0.90         3.73 o
  -7   7  11          1.24          0.97         9.01 o
  -6   7  11         56.41         62.12        17.70 o
  -5   7  11          3.37          2.07         3.99 o
  -4   7  11        224.65        224.82        15.22 o
  -3   7  11        878.17        874.55        27.66 o
  -2   7  11         82.44         79.80        12.07 o
  -1   7  11         50.80         51.37         8.08 o
   0   7  11        408.79        379.74        17.43 o
   1   7  11        394.34        378.14        17.66 o
   2   7  11        305.07        305.17        10.35 o
   3   7  11        655.68        635.89        16.54 o
   4   7  11       1872.18       1885.93        31.60 o
   5   7  11         13.46         14.87         4.78 o
   6   7  11          0.05         -2.04         3.67 o
   7   7  11         30.74         33.35         6.96 o
   8   7  11          1.67          7.29         4.16 o
  -7   8  11          2.70          4.18         9.66 o
  -6   8  11        166.73        145.21        26.40 o
  -5   8  11         10.55          9.98         9.98 o
  -4   8  11        116.80        123.95        14.15 o
  -3   8  11       1324.91       1324.39        43.12 o
  -2   8  11          4.58          5.62         5.12 o
  -1   8  11          0.25         -1.26         3.27 o
   0   8  11          5.39          8.94         4.76 o
   1   8  11        530.78        515.38        21.54 o
   2   8  11        172.96        160.61        13.02 o
   3   8  11        503.89        497.15        18.89 o
   4   8  11        338.76        313.25        13.55 o
   5   8  11         38.53         46.06         6.94 o
   6   8  11         10.16         11.19         4.21 o
   7   8  11         97.16         91.57        10.59 o
   8   8  11         68.27         74.36        18.03 o
  -6   9  11        307.34        283.74        31.24 o
  -5   9  11        320.82        349.46        32.85 o
  -4   9  11         52.32         58.75        10.11 o
  -3   9  11        202.55        223.98        15.90 o
  -2   9  11       1657.19       1644.25        51.89 o
  -1   9  11        449.39        442.27        21.19 o
   0   9  11       1937.47       1873.85        41.86 o
   1   9  11        150.47        168.61        20.29 o
   2   9  11        158.67        157.51        14.30 o
   3   9  11         30.42         32.05         8.05 o
   4   9  11         21.43         21.23         6.48 o
   5   9  11        156.21        139.20        13.64 o
   6   9  11         51.02         66.37        10.94 o
   7   9  11         15.60         13.95         7.27 o
  -5  10  11         39.03         66.31        18.02 o
  -3  10  11         51.62         66.09        12.39 o
  -2  10  11         37.92         40.88        12.55 o
  -1  10  11        411.02        389.79        20.72 o
   0  10  11         12.82         16.70         6.59 o
   1  10  11        515.61        527.63        23.67 o
   2  10  11        889.23        860.59        29.92 o
   3  10  11        428.95        409.13        32.06 o
   4  10  11          1.10          1.29         4.51 o
   5  10  11         14.95         26.54        10.46 o
   6  10  11         30.94         31.22        14.48 o
   7  10  11          1.13         18.02        11.26 o
  -4  11  11         10.49         19.95        10.62 o
  -3  11  11          4.04          2.78         4.43 o
  -2  11  11          1.29         -3.51         3.51 o
  -1  11  11        114.59        111.66        13.99 o
   0  11  11        113.60        103.25        13.84 o
   1  11  11          0.02          1.35         4.66 o
   2  11  11          0.04         -1.19         4.94 o
   3  11  11        469.93        430.92        22.39 o
   4  11  11        130.62        152.57        14.58 o
   5  11  11          5.28          8.37         9.98 o
   6  11  11         34.14         36.37        15.45 o
  -3  12  11         65.35         57.94        16.09 o
  -2  12  11        111.64        123.54        15.59 o
  -1  12  11        155.86        170.29        16.49 o
   0  12  11         47.39         41.36         9.55 o
   1  12  11         25.72         27.75         7.93 o
   2  12  11         38.22         47.91        10.21 o
   3  12  11         10.74         11.52         5.83 o
   4  12  11        132.56        104.31        22.86 o
   5  12  11         33.45         27.36        13.52 o
  -2  13  11        187.77        211.01        17.62 o
  -1  13  11          1.71         -3.45         3.45 o
   0  13  11          0.84          6.27         5.17 o
   1  13  11         70.39         80.47        17.06 o
   2  13  11         50.72         36.05        14.81 o
   3  13  11         21.09          9.66        10.94 o
   4  13  11        105.20         65.99        19.64 o
  -2 -12  12          0.31         -3.22         6.44 o
  -1 -12  12         18.32         12.55         9.66 o
   0 -12  12         50.66         63.41        16.42 o
   1 -12  12         91.67         99.15        21.89 o
   2 -12  12         68.84         83.04        14.25 o
  -4 -11  12          0.47         -3.86         9.01 o
  -3 -11  12          1.46         -6.76         6.76 o
  -2 -11  12         13.45         20.92        11.91 o
  -1 -11  12          2.12         -1.61         7.08 o
   0 -11  12          1.08          2.57         7.40 o
   1 -11  12          8.00          7.61         5.77 o
   2 -11  12         20.90         21.24        11.27 o
   3 -11  12         10.98         15.35         8.08 o
  -5 -10  12          1.29         -0.97        10.94 o
  -4 -10  12        125.61        131.03        25.11 o
  -3 -10  12          0.45          2.57         9.33 o
  -2 -10  12         85.53         93.35        19.64 o
  -1 -10  12        150.38        142.95        23.50 o
   0 -10  12        294.90        292.42        23.51 o
   1 -10  12        227.82        245.93        17.28 o
   2 -10  12         82.59         81.44        18.67 o
   3 -10  12         93.04        107.20        21.25 o
   4 -10  12         53.33         48.72         8.90 o
   5 -10  12         27.16         25.58         7.08 o
  -6  -9  12         83.04         95.93        22.53 o
  -5  -9  12         26.90         17.06        12.55 o
  -4  -9  12          0.11          0.64         7.40 o
  -3  -9  12        700.94        731.54        43.85 o
  -2  -9  12        182.69        179.35        25.76 o
  -1  -9  12         80.36         78.22        16.42 o
   0  -9  12        117.77        115.59        13.93 o
   1  -9  12        213.52        213.61        18.84 o
   2  -9  12        210.65        253.39        12.71 o
   3  -9  12          8.87          9.66         5.41 o
   4  -9  12          1.51         -1.16         4.23 o
   5  -9  12         26.54         26.87         7.41 o
  -7  -8  12         48.02         38.63        14.48 o
  -6  -8  12         29.89         36.05        15.13 o
  -5  -8  12        568.16        605.89        41.90 o
  -4  -8  12         13.99          7.08         8.69 o
  -3  -8  12         62.82         51.18        14.81 o
  -2  -8  12        239.11        257.32        25.12 o
  -1  -8  12        666.67        615.22        35.15 o
   0  -8  12        363.38        367.41        19.35 o
   1  -8  12        666.27        622.14        18.36 o
   2  -8  12          5.34          6.43         3.44 o
   3  -8  12         61.86         53.02         9.43 o
   4  -8  12        524.15        507.90        24.63 o
   5  -8  12        286.70        263.48        19.32 o
   6  -8  12          6.96          8.52         5.32 o
  -7  -7  12         97.62         89.49        20.60 o
  -6  -7  12        345.54        340.47        32.53 o
  -5  -7  12        275.22        247.35        26.41 o
  -4  -7  12        309.29        298.59        27.70 o
  -3  -7  12        217.89        213.84        22.86 o
  -2  -7  12          1.01         -0.32         6.12 o
  -1  -7  12        193.73        204.49        20.29 o
   0  -7  12         97.04        100.86         7.73 o
   1  -7  12         17.77         17.03         4.66 o
   2  -7  12        569.84        537.35        20.13 o
   3  -7  12        135.16        128.26        12.68 o
   4  -7  12         85.00         77.29        21.89 o
   5  -7  12        133.28        114.65        14.78 o
   6  -7  12         91.03         98.83        11.75 o
   7  -7  12         21.94         23.28         6.94 o
  -7  -6  12         13.59          3.54         8.69 o
  -6  -6  12        136.82        150.35        24.15 o
  -5  -6  12         35.07         35.08        11.91 o
  -4  -6  12        411.16        383.43        29.64 o
  -3  -6  12        822.63        780.43        39.68 o
  -2  -6  12        246.13        232.87        21.90 o
  -1  -6  12         68.32         64.11         6.21 o
   0  -6  12       1862.27       1788.46        27.29 o
   1  -6  12        459.58        434.14        14.41 o
   2  -6  12         19.57         20.75         5.19 o
   3  -6  12        527.68        528.35        21.05 o
   4  -6  12        602.60        577.75        24.69 o
   5  -6  12        116.52        113.48        14.34 o
   6  -6  12          1.74         -3.69         3.69 o
   7  -6  12          0.91          1.95         4.06 o
  -8  -5  12          0.59          4.51         8.05 o
  -7  -5  12          0.26          4.18         8.05 o
  -6  -5  12         22.95          9.66         8.37 o
  -5  -5  12         93.65         97.54        18.35 o
  -4  -5  12         24.38         17.06         9.01 o
  -3  -5  12        641.88        626.28        34.18 o
  -2  -5  12          2.32          5.06         2.74 o
  -1  -5  12          3.03          1.35         2.07 o
   0  -5  12        410.51        378.81        12.39 o
   1  -5  12        587.44        565.12        18.23 o
   2  -5  12        716.64        686.60        17.61 o
   3  -5  12       1320.68       1311.31        24.46 o
   4  -5  12       2711.11       2621.21        70.55 o
   5  -5  12         21.82         27.70         7.88 o
   6  -5  12         76.80         76.11        12.62 o
   7  -5  12         63.01         59.54         9.15 o
   8  -5  12         14.77         13.30         6.85 o
  -8  -4  12         10.24         19.95        10.62 o
  -7  -4  12          7.96         16.09        10.30 o
  -6  -4  12         34.65         38.95        12.23 o
  -5  -4  12         19.46         26.07        10.30 o
  -4  -4  12        154.48        148.12        21.25 o
  -3  -4  12         62.27         60.75         9.66 o
  -2  -4  12         27.44         26.23         4.72 o
  -1  -4  12        219.56        207.47         8.91 o
   0  -4  12       2329.27       2186.38        28.52 o
   1  -4  12        205.21        208.87         9.45 o
   2  -4  12        776.66        763.50        17.90 o
   3  -4  12          5.24          2.60         3.42 o
   4  -4  12        519.12        468.60        14.40 o
   5  -4  12        359.06        344.73        19.93 o
   6  -4  12         70.04         73.82        12.23 o
   7  -4  12        155.24        162.83        13.87 o
   8  -4  12         93.61         88.21        14.68 o
  -8  -3  12        230.57        279.83        28.66 o
  -7  -3  12        130.09        137.47        22.54 o
  -6  -3  12        199.41        165.84        20.29 o
  -5  -3  12        409.09        386.03        28.03 o
  -4  -3  12        520.98        515.34        16.87 o
  -3  -3  12        239.81        252.54        11.31 o
  -2  -3  12         94.75         90.77         9.98 o
  -1  -3  12        319.93        310.75        10.65 o
   0  -3  12       1128.49       1174.22        20.45 o
   1  -3  12        206.50        220.59         9.30 o
   2  -3  12        489.70        475.21        13.79 o
   3  -3  12        799.62        764.44        17.69 o
   4  -3  12        593.41        558.41        15.33 o
   5  -3  12        753.65        752.46        48.87 o
   6  -3  12        693.42        750.30        29.87 o
   7  -3  12         24.39         21.89         8.19 o
   8  -3  12         10.09         10.20         9.49 o
  -8  -2  12        681.31        601.49        39.00 o
  -7  -2  12         55.93         57.62        14.81 o
  -6  -2  12         43.36         55.04        13.84 o
  -5  -2  12        273.78        249.43        13.62 o
  -4  -2  12        803.14        824.31        22.22 o
  -3  -2  12        178.72        198.58        10.65 o
  -2  -2  12        698.96        647.99        17.98 o
  -1  -2  12        437.07        397.74        15.39 o
   0  -2  12         86.40         69.42         6.10 o
   1  -2  12         62.01         71.50         5.96 o
   2  -2  12        238.53        216.59         9.25 o
   3  -2  12        615.04        620.53        15.75 o
   4  -2  12         12.60         10.57         3.37 o
   5  -2  12        199.46        206.54        23.83 o
   6  -2  12       1107.11       1116.35        35.26 o
   7  -2  12          0.14          0.63         5.65 o
   8  -2  12         69.28         70.57        13.43 o
  -8  -1  12         65.64         63.09        15.45 o
  -7  -1  12         69.04         76.52        10.92 o
  -6  -1  12        847.77        862.97        28.06 o
  -5  -1  12        166.30        150.24        11.42 o
  -4  -1  12         13.73         10.81         4.83 o
  -3  -1  12        188.11        186.71        10.83 o
  -2  -1  12        616.51        569.50        17.35 o
  -1  -1  12        786.10        815.00        20.14 o
   0  -1  12       1628.60       1832.13        24.67 o
   1  -1  12         39.00         54.13         5.47 o
   2  -1  12       3253.51       3047.99        33.23 o
   3  -1  12         85.72         87.89         6.73 o
   4  -1  12        464.15        435.80        13.55 o
   5  -1  12       1709.88       1665.18        26.92 o
   6  -1  12         93.02         82.81        12.04 o
   7  -1  12        195.95        210.69        18.63 o
   8  -1  12          8.01          3.04         6.36 o
   9  -1  12        143.77        148.68        19.69 o
  -8   0  12          1.57          2.62         4.71 o
  -7   0  12         66.11         73.71        10.81 o
  -6   0  12         59.45         54.86        12.88 o
  -5   0  12          3.73          6.79         4.43 o
  -4   0  12         10.36          5.43         3.51 o
  -3   0  12        282.22        278.01        14.50 o
  -2   0  12       4662.90       4936.66        52.11 o
  -1   0  12        215.33        231.95        15.14 o
   0   0  12        688.54        685.86        14.92 o
   1   0  12       5752.62       5960.69        45.29 o
   2   0  12        359.04        385.25        11.85 o
   3   0  12       2273.20       2302.20        29.79 o
   4   0  12        119.28        133.08         8.01 o
   5   0  12        750.11        728.08        18.62 o
   6   0  12         13.83         12.87         6.37 o
   7   0  12         53.43         58.50        10.67 o
   8   0  12          7.58          8.80         6.19 o
   9   0  12          5.38          5.84         9.49 o
  -8   1  12          0.27         -1.13         4.25 o
  -7   1  12          2.40          1.32         3.60 o
  -6   1  12        555.98        561.17        22.45 o
  -5   1  12          0.06          1.41         3.52 o
  -4   1  12          3.45          3.66         3.52 o
  -3   1  12       1535.44       1421.31        32.53 o
  -2   1  12        824.86        749.52        20.87 o
  -1   1  12          8.77         11.75         3.87 o
   0   1  12        271.03        220.21        10.45 o
   1   1  12        779.56        845.55        19.19 o
   2   1  12       1170.37       1163.56        20.20 o
   3   1  12        151.65        154.53         8.15 o
   4   1  12        727.59        711.65        17.60 o
   5   1  12          2.70          0.37         2.71 o
   6   1  12        435.58        427.80        15.36 o
   7   1  12        137.84        132.69        15.37 o
   8   1  12        209.30        201.27        24.96 o
   9   1  12         46.72         58.83        14.48 o
  -8   2  12          0.29         10.99         5.72 o
  -7   2  12        116.03        103.20        10.55 o
  -6   2  12        213.27        230.45        12.30 o
  -5   2  12        463.14        431.65        19.23 o
  -4   2  12        153.09        159.84        11.48 o
  -3   2  12         42.00         27.40         5.45 o
  -2   2  12       1112.15       1200.84        27.08 o
  -1   2  12       1279.42       1430.15        42.56 o
   0   2  12        716.83        643.99        21.57 o
   1   2  12        273.43        273.16         9.39 o
   2   2  12          3.13         14.95         3.20 o
   3   2  12        173.29        208.17         9.39 o
   4   2  12          1.04          1.89         2.73 o
   5   2  12        919.43        871.10        21.03 o
   6   2  12        103.43        117.28         9.57 o
   7   2  12        181.56        194.79        25.28 o
   8   2  12        542.99        608.28        28.82 o
   9   2  12         53.12         53.68        12.10 o
  -8   3  12         71.71         95.85        13.76 o
  -7   3  12          0.11          5.06         4.86 o
  -6   3  12         18.22          8.97         4.27 o
  -5   3  12        323.74        319.94        17.99 o
  -4   3  12        153.41        152.55        11.84 o
  -3   3  12         18.82         19.03         5.09 o
  -2   3  12        125.23        124.67         9.45 o
  -1   3  12        474.39        542.23        12.87 o
   0   3  12       2195.56       2575.91        35.22 o
   1   3  12          2.69          3.74         1.86 o
   2   3  12        375.21        286.45        10.10 o
   3   3  12       2920.47       2918.08        33.98 o
   4   3  12        100.54         92.26         8.28 o
   5   3  12         22.42         23.51         5.13 o
   6   3  12        138.03        128.04        10.34 o
   7   3  12        426.15        378.35        16.40 o
   8   3  12        125.39        131.58        16.28 o
   9   3  12         99.87         93.46        15.03 o
  -8   4  12         58.34         73.39        18.35 o
  -7   4  12        358.72        358.88        28.83 o
  -6   4  12         99.66        121.28        10.05 o
  -5   4  12        106.60         90.87         8.90 o
  -4   4  12        840.50        782.18        18.89 o
  -3   4  12        193.10        170.62         8.34 o
  -2   4  12          8.09         12.80         4.40 o
  -1   4  12        181.83        134.63         5.47 o
   0   4  12        810.19        864.54        12.73 o
   1   4  12       1190.65       1131.08        13.62 o
   2   4  12         26.44         32.69         4.44 o
   3   4  12       2118.71       2103.68        29.05 o
   4   4  12        134.26        131.91         9.97 o
   5   4  12        189.72        188.60        11.28 o
   6   4  12          2.73          3.14         3.65 o
   7   4  12         18.13         19.62         5.49 o
   8   4  12         27.37         40.81         9.62 o
   9   4  12          3.25          8.41         6.60 o
  -8   5  12         34.70         61.16        18.67 o
  -7   5  12         80.70         99.15        21.25 o
  -6   5  12          0.88          0.00         7.40 o
  -5   5  12       1563.76       1538.09        66.90 o
  -4   5  12         14.37         16.97         4.12 o
  -3   5  12         19.90         14.64         3.24 o
  -2   5  12         25.16         28.08         4.23 o
  -1   5  12       1295.87       1287.17        30.29 o
   0   5  12       1101.89       1211.30        29.02 o
   1   5  12       2280.51       2259.58        34.27 o
   2   5  12       1210.08       1258.18        20.55 o
   3   5  12        747.78        755.17        17.75 o
   4   5  12        327.94        293.94        12.37 o
   5   5  12         19.73         20.25         5.10 o
   6   5  12         79.79         77.28         8.89 o
   7   5  12          2.79          2.72         3.84 o
   8   5  12         89.47        114.67        15.13 o
  -7   6  12         14.67         24.78        12.87 o
  -6   6  12        115.57        140.69        24.47 o
  -5   6  12        271.58        312.40        20.93 o
  -4   6  12        738.15        752.46        26.30 o
  -3   6  12        622.34        635.32        25.47 o
  -2   6  12        115.56        103.38        11.50 o
  -1   6  12         49.83         37.61         7.15 o
   0   6  12        105.76        113.75        10.77 o
   1   6  12       1364.29       1426.37        32.80 o
   2   6  12          4.80          6.28         2.47 o
   3   6  12        632.74        621.57        16.35 o
   4   6  12        914.82        933.46        26.95 o
   5   6  12         12.09          1.94         4.07 o
   6   6  12         36.71         38.18         6.69 o
   7   6  12        273.89        289.85        15.12 o
   8   6  12          1.28          7.32         4.50 o
  -7   7  12         75.54         67.28        18.99 o
  -6   7  12         20.37         12.23        10.94 o
  -5   7  12          1.14          0.61         4.16 o
  -4   7  12          2.68          1.11         4.43 o
  -3   7  12        517.93        516.10        22.25 o
  -2   7  12       2046.49       2134.68        42.98 o
  -1   7  12        291.80        286.90        16.29 o
   0   7  12        168.59        176.73        12.73 o
   1   7  12        150.83        148.45        11.95 o
   2   7  12        248.22        237.89         8.96 o
   3   7  12        705.44        684.70        25.15 o
   4   7  12        562.14        551.26        19.45 o
   5   7  12         54.21         49.92         7.23 o
   6   7  12          0.25          2.14         3.52 o
   7   7  12        315.66        377.14        17.42 o
   8   7  12         54.31         40.67         7.86 o
  -6   8  12          4.49          1.61         8.69 o
  -5   8  12         41.32         32.51        12.88 o
  -4   8  12          4.12          6.47         4.53 o
  -3   8  12        319.58        266.11        17.33 o
  -2   8  12        201.98        208.25        15.01 o
  -1   8  12          7.76         -2.51         3.56 o
   0   8  12        284.17        267.90        16.28 o
   1   8  12       2327.24       2462.61        46.95 o
   2   8  12         92.96         88.16        11.35 o
   3   8  12         10.60          6.44         5.23 o
   4   8  12         96.43         70.71         7.95 o
   5   8  12        631.25        617.19        19.69 o
   6   8  12         29.97         29.12         6.37 o
   7   8  12         11.02         11.95         5.00 o
   8   8  12         18.54         19.31         7.97 o
  -6   9  12          4.35          8.69        10.62 o
  -5   9  12        182.08        226.03        32.84 o
  -4   9  12         23.85         30.85         8.21 o
  -3   9  12         21.98         21.01         8.37 o
  -2   9  12         70.63         71.24        11.13 o
  -1   9  12        210.01        188.27        14.80 o
   0   9  12       1384.95       1344.81        36.55 o
   1   9  12        229.39        209.25        15.82 o
   2   9  12        609.32        595.87        24.77 o
   3   9  12        200.53        190.48        27.37 o
   4   9  12        116.81        113.34        13.53 o
   5   9  12          6.06          3.14         4.48 o
   6   9  12        150.30        157.18        25.27 o
   7   9  12         11.79          9.33        10.30 o
  -5  10  12         19.46         17.38        10.94 o
  -4  10  12        119.49        149.38        25.43 o
  -3  10  12          5.77          6.54         5.45 o
  -2  10  12         26.16         25.17         8.05 o
  -1  10  12         98.44         91.00        12.74 o
   0  10  12         10.70          8.24         5.72 o
   1  10  12         41.30         46.88         9.62 o
   2  10  12         24.74         20.51         7.19 o
   3  10  12         71.12         76.80        11.72 o
   4  10  12         71.22         58.16        10.21 o
   5  10  12          0.02          1.42         4.99 o
   6  10  12         31.04         43.77        15.77 o
  -4  11  12         10.92          5.79         6.76 o
  -3  11  12        140.31        144.95        16.39 o
  -2  11  12          1.53          1.64         4.02 o
  -1  11  12         23.11         26.95         7.93 o
   0  11  12       1141.07       1104.75        35.94 o
   1  11  12         31.44         28.08         7.83 o
   2  11  12        211.44        196.90        19.80 o
   3  11  12         88.38         78.07        12.88 o
   4  11  12        111.91        122.78        15.08 o
   5  11  12         70.48         69.85        19.31 o
   6  11  12         87.34         89.17        20.92 o
  -3  12  12         57.40         98.82        21.89 o
  -2  12  12         10.57         10.30         6.03 o
  -1  12  12        277.35        278.31        19.58 o
   0  12  12          0.55         -2.10         4.16 o
   1  12  12          6.17          9.86         5.72 o
   2  12  12         38.63         55.73        10.81 o
   3  12  12         59.39         58.23        10.98 o
   4  12  12        257.37        257.30        29.30 o
   5  12  12         17.08          9.66        10.94 o
  -1  13  12          0.02          2.19         4.28 o
   0  13  12        211.00        217.15        17.88 o
   1  13  12        101.53        108.24        15.17 o
   2  13  12          2.85         12.06         6.04 o
   3  13  12          0.26         -6.44         6.44 o
  -2 -12  13         34.63         34.76        14.81 o
  -1 -12  13         59.56         84.98        19.31 o
   0 -12  13        250.06        259.23        27.37 o
   1 -12  13          3.48          0.00         7.40 o
  -4 -11  13        205.62        212.19        32.52 o
  -3 -11  13        151.62        171.92        28.33 o
  -2 -11  13          8.01          8.05         9.01 o
  -1 -11  13         15.10         15.77        10.62 o
   0 -11  13          9.00         12.23         9.01 o
   1 -11  13         72.46         76.78        12.28 o
   2 -11  13         48.51         59.23        17.06 o
   3 -11  13        399.24        424.24        37.04 o
  -5 -10  13        131.06        123.30        25.43 o
  -4 -10  13         29.44         31.54        13.84 o
  -3 -10  13          0.09          9.01         9.01 o
  -2 -10  13        582.83        637.17        41.25 o
  -1 -10  13        106.23        127.16        22.21 o
   0 -10  13         13.01         15.33         6.26 o
   1 -10  13          2.78          1.38         4.76 o
   2 -10  13         16.42         16.41        11.59 o
   3 -10  13         41.61         25.11        12.23 o
   4 -10  13        218.19        275.70        20.08 o
  -6  -9  13          5.41          0.97         7.72 o
  -5  -9  13         80.22         75.97        19.96 o
  -4  -9  13          6.75          7.08         9.01 o
  -3  -9  13        285.60        290.83        28.66 o
  -2  -9  13        556.04        565.95        37.39 o
  -1  -9  13         44.69         52.14        14.48 o
   0  -9  13          6.79          0.20         4.31 o
   1  -9  13        351.56        320.88        18.80 o
   2  -9  13         65.21         67.60        10.44 o
   3  -9  13         82.93         81.89        12.27 o
   4  -9  13          2.00         -2.81         4.43 o
   5  -9  13          3.20          4.01         4.82 o
  -6  -8  13         29.73         38.62        15.45 o
  -5  -8  13         61.56         54.08        17.70 o
  -4  -8  13        107.72         95.94        19.96 o
  -3  -8  13        261.65        268.92        27.05 o
  -2  -8  13          3.21         10.94         9.33 o
  -1  -8  13       1321.54       1317.49        52.00 o
   0  -8  13         10.19          5.14         6.28 o
   1  -8  13        251.77        252.47        12.48 o
   2  -8  13        120.92        142.73        10.04 o
   3  -8  13        256.58        223.27        26.41 o
   4  -8  13         27.68         31.88         8.74 o
   5  -8  13         15.67         14.82         7.56 o
   6  -8  13          2.05          2.22         4.25 o
  -7  -7  13          2.70          5.15         8.37 o
  -6  -7  13        470.90        474.59        38.02 o
  -5  -7  13         12.38         16.09        10.62 o
  -4  -7  13          7.66         13.84         9.33 o
  -3  -7  13        182.59        190.30        26.40 o
  -2  -7  13        303.54        268.00        24.80 o
  -1  -7  13        666.31        608.49        33.86 o
   0  -7  13        120.72        111.37         9.49 o
   1  -7  13        779.83        771.58        20.16 o
   2  -7  13        182.54        188.07        10.76 o
   3  -7  13        393.87        362.71        19.59 o
   4  -7  13        627.48        640.37        27.08 o
   5  -7  13         53.86         58.58        11.26 o
   6  -7  13          0.02          0.92         4.14 o
  -7  -6  13         57.54         59.87        17.06 o
  -6  -6  13          2.36         -3.86         7.08 o
  -5  -6  13         16.73         26.07        10.94 o
  -4  -6  13        224.69        177.44        21.25 o
  -3  -6  13       1451.31       1431.35        54.62 o
  -2  -6  13          6.50          9.98         7.40 o
  -1  -6  13        102.95        101.79         7.42 o
   0  -6  13          0.59         -0.06         2.57 o
   1  -6  13        768.59        790.03        19.78 o
   2  -6  13        305.97        288.22        12.73 o
   3  -6  13         11.57          7.03         4.79 o
   4  -6  13        458.52        444.90        22.21 o
   5  -6  13        199.50        188.82        15.79 o
   6  -6  13        127.60        126.72        16.49 o
   7  -6  13          7.56          8.55         4.93 o
  -8  -5  13         26.91         29.29        13.20 o
  -7  -5  13         12.90          7.08         8.69 o
  -6  -5  13         37.54         28.00        12.23 o
  -5  -5  13         92.10         80.16        17.06 o
  -4  -5  13        980.38       1014.03        46.47 o
  -3  -5  13        616.60        539.77        32.57 o
  -2  -5  13       1740.00       1740.79        27.05 o
  -1  -5  13        305.45        306.74        11.20 o
   0  -5  13          1.48         -0.50         2.47 o
   1  -5  13       1071.77       1033.61        21.71 o
   2  -5  13         37.70         32.79         5.51 o
   3  -5  13       1017.89       1007.23        38.43 o
   4  -5  13        209.28        193.00        14.91 o
   5  -5  13          2.23          4.10         4.99 o
   6  -5  13         76.14         77.90        13.15 o
   7  -5  13        206.20        229.47        15.68 o
  -8  -4  13          1.49         -5.47         5.47 o
  -7  -4  13         11.49          9.66         9.01 o
  -6  -4  13         52.61         56.97        15.45 o
  -5  -4  13         26.35         23.50         9.98 o
  -4  -4  13        510.43        475.11        30.94 o
  -3  -4  13        637.33        654.71        29.19 o
  -2  -4  13         66.49         59.80         6.46 o
  -1  -4  13        543.23        478.19        13.62 o
   0  -4  13       2358.27       2300.67        30.36 o
   1  -4  13        606.02        597.23        16.11 o
   2  -4  13        438.80        437.22        14.33 o
   3  -4  13          1.80          1.21         2.90 o
   4  -4  13         32.04         26.68         7.79 o
   5  -4  13        147.04        158.18        15.17 o
   6  -4  13         76.51         72.42        23.34 o
   7  -4  13          0.27          0.22         5.34 o
   8  -4  13          0.70         -0.67         5.34 o
  -8  -3  13         30.73         33.80        13.84 o
  -7  -3  13         48.53         43.45        14.16 o
  -6  -3  13          6.93          2.57         7.08 o
  -5  -3  13        131.33        138.44        20.93 o
  -4  -3  13        246.56        234.48        12.14 o
  -3  -3  13         33.07         25.15         5.03 o
  -2  -3  13         35.13         38.04         5.71 o
  -1  -3  13        174.72        168.16         8.34 o
   0  -3  13         67.74         84.58         8.17 o
   1  -3  13         13.62          8.52         2.96 o
   2  -3  13        824.71        769.82        18.21 o
   3  -3  13       4676.92       4592.70        70.14 o
   4  -3  13        488.02        458.35        14.66 o
   5  -3  13         40.91         40.40         8.88 o
   6  -3  13        793.05        800.82        31.12 o
   7  -3  13          4.83          0.47         5.71 o
   8  -3  13         38.92         35.09        11.27 o
  -8  -2  13          2.87         19.95        10.62 o
  -7  -2  13        246.16        250.22        25.44 o
  -6  -2  13         10.20          6.44         7.40 o
  -5  -2  13         38.58         33.15         6.72 o
  -4  -2  13          4.28          5.93         3.69 o
  -3  -2  13         31.44         34.51         7.08 o
  -2  -2  13         11.47         12.04         4.10 o
  -1  -2  13        382.94        404.43        12.46 o
   0  -2  13          4.26          5.18         2.46 o
   1  -2  13         25.91         24.05         3.96 o
   2  -2  13       1993.73       1984.46        51.30 o
   3  -2  13         33.22         27.75         4.64 o
   4  -2  13        539.64        546.86        15.77 o
   5  -2  13        528.18        545.62        23.93 o
   6  -2  13        173.71        168.88        17.19 o
   7  -2  13        235.74        252.91        19.47 o
   8  -2  13         68.84         83.37        22.21 o
  -8  -1  13         19.40         13.84         9.66 o
  -7  -1  13         96.31         96.58        18.67 o
  -6  -1  13         29.30         48.48         8.51 o
  -5  -1  13        628.45        684.01        29.02 o
  -4  -1  13          2.05          3.03         4.67 o
  -3  -1  13         10.01         11.23         4.10 o
  -2  -1  13        593.99        579.61        18.44 o
  -1  -1  13        737.85        821.32        21.19 o
   0  -1  13         69.90         64.84         6.05 o
   1  -1  13         88.35         85.94         6.65 o
   2  -1  13         23.54         33.98         4.95 o
   3  -1  13        107.84        108.55         9.04 o
   4  -1  13         30.48         29.67         4.88 o
   5  -1  13       1094.95       1047.30        22.29 o
   6  -1  13        454.21        470.15        23.47 o
   7  -1  13        632.90        607.35        28.15 o
   8  -1  13        268.53        293.97        21.70 o
  -8   0  13         16.49         16.09         9.66 o
  -7   0  13         66.50         66.62        10.46 o
  -6   0  13        195.17        197.90        14.20 o
  -5   0  13         59.75         69.23         9.55 o
  -4   0  13        535.04        517.42        19.51 o
  -3   0  13         30.32         22.71         5.49 o
  -2   0  13       1830.58       1966.63        57.86 o
  -1   0  13        676.57        762.72        23.72 o
   0   0  13       2852.91       3065.39        35.61 o
   1   0  13          2.66          6.29         2.53 o
   2   0  13         19.66         28.16         4.33 o
   3   0  13        259.62        218.00         9.97 o
   4   0  13         12.81         10.35         3.47 o
   5   0  13         34.15         33.54         5.59 o
   6   0  13          0.00          4.98         5.18 o
   7   0  13         72.93         77.74        12.37 o
   8   0  13          0.11          0.80         7.89 o
   9   0  13        165.94        203.92        22.37 o
  -8   1  13          0.35         -0.88         3.79 o
  -7   1  13         10.48         11.75         4.88 o
  -6   1  13         26.27         28.12         7.27 o
  -5   1  13        543.62        553.99        26.92 o
  -4   1  13        241.50        226.87        13.64 o
  -3   1  13       1900.51       1923.46        55.73 o
  -2   1  13         42.82         28.64         5.80 o
  -1   1  13       3966.23       3923.82        48.26 o
   0   1  13       3593.10       3929.24        46.33 o
   1   1  13       1281.38       1573.93        23.42 o
   2   1  13       1070.53       1050.77        19.93 o
   3   1  13         13.20         14.00         3.50 o
   4   1  13       1218.53       1154.03        23.04 o
   5   1  13         91.28         87.67         8.55 o
   6   1  13          6.76          9.19         3.60 o
   7   1  13        654.48        625.72        27.68 o
   8   1  13         37.59         44.51        19.47 o
   9   1  13          0.42         -0.43         5.80 o
  -8   2  13         12.70         11.32         5.90 o
  -7   2  13        106.42        126.55        11.92 o
  -6   2  13        267.22        254.75        13.18 o
  -5   2  13         51.79         61.80         9.39 o
  -4   2  13         20.02         25.37         6.32 o
  -3   2  13        226.73        260.42        23.84 o
  -2   2  13        573.80        568.02        19.37 o
  -1   2  13       3424.33       3357.01        45.67 o
   0   2  13        606.01        648.84        14.42 o
   1   2  13        334.86        323.79        10.61 o
   2   2  13        893.66        880.95        18.20 o
   3   2  13        670.13        697.37        17.08 o
   4   2  13          0.29          0.09         2.83 o
   5   2  13       2082.42       2109.09        33.11 o
   6   2  13        159.58        168.83        10.93 o
   7   2  13         36.82         38.44         9.67 o
   8   2  13         45.64         52.83        11.37 o
   9   2  13          9.29         19.78         8.11 o
  -8   3  13         10.71         25.98         7.89 o
  -7   3  13         51.62         56.34        10.44 o
  -6   3  13        373.60        381.03        15.72 o
  -5   3  13        292.32        281.42        12.86 o
  -4   3  13       1656.71       1634.92        59.84 o
  -3   3  13          5.05          7.08         4.10 o
  -2   3  13        457.34        540.74        19.49 o
  -1   3  13       1305.84       1280.99        29.16 o
   0   3  13          9.70         10.28         2.50 o
   1   3  13        943.20        997.67        17.83 o
   2   3  13       1008.85        985.93        22.36 o
   3   3  13         19.51         23.61         4.59 o
   4   3  13       2082.80       2142.64        31.91 o
   5   3  13        663.27        654.49        19.11 o
   6   3  13        147.93        162.06        10.87 o
   7   3  13        209.49        223.02        27.05 o
   8   3  13         34.45         52.60        11.04 o
   9   3  13          1.25          2.63         5.30 o
  -8   4  13         17.70         37.66        14.81 o
  -7   4  13         50.11         45.71        15.45 o
  -6   4  13         58.83         45.59         7.00 o
  -5   4  13         88.20        105.28         9.61 o
  -4   4  13        113.58        110.88         8.44 o
  -3   4  13       1099.10       1074.21        49.58 o
  -2   4  13        441.71        444.22        20.31 o
  -1   4  13         15.22         17.47         2.69 o
   0   4  13        543.25        483.31        10.58 o
   1   4  13        133.04        179.31         8.82 o
   2   4  13        488.65        556.20        14.27 o
   3   4  13        736.14        728.19        17.74 o
   4   4  13          9.92          7.48         3.44 o
   5   4  13       1305.97       1295.26        26.88 o
   6   4  13          1.00          4.30         3.96 o
   7   4  13         60.59         65.04         8.77 o
   8   4  13        220.64        240.52        20.61 o
  -7   5  13        174.65        184.81        28.66 o
  -6   5  13          0.12         -3.80         3.80 o
  -5   5  13         31.64         42.63         8.71 o
  -4   5  13        179.45        138.58        12.92 o
  -3   5  13          0.45          0.12         1.93 o
  -2   5  13        214.47        210.61         7.30 o
  -1   5  13        890.46        876.30        25.90 o
   0   5  13        512.30        514.28        19.94 o
   1   5  13         29.96         31.10         3.66 o
   2   5  13        166.38        193.85         8.67 o
   3   5  13        105.88        129.85         8.44 o
   4   5  13        164.37        157.92         9.65 o
   5   5  13       1941.58       1960.43        33.49 o
   6   5  13        109.88        117.54        11.04 o
   7   5  13        139.06        159.67        12.47 o
   8   5  13         23.67         18.65         6.78 o
  -7   6  13          6.95         12.23        10.30 o
  -6   6  13         10.02          9.01         9.98 o
  -5   6  13        434.30        455.47        21.88 o
  -4   6  13        260.77        250.96        17.23 o
  -3   6  13        323.16        302.87        17.07 o
  -2   6  13        239.77        255.65        15.59 o
  -1   6  13        461.44        528.60        21.20 o
   0   6  13        379.01        343.39        16.98 o
   1   6  13       1012.50       1009.43        28.65 o
   2   6  13        398.10        440.51        12.44 o
   3   6  13         66.78         75.39         7.10 o
   4   6  13        271.09        263.29        12.32 o
   5   6  13       1619.26       1561.60        30.31 o
   6   6  13        123.74        137.35        12.13 o
   7   6  13         28.42         33.71         7.06 o
   8   6  13         19.94         30.42         7.17 o
  -7   7  13         88.47        115.24        25.11 o
  -6   7  13         99.34         98.51        22.21 o
  -5   7  13        155.78        175.49        15.31 o
  -4   7  13        131.42        135.84        13.38 o
  -3   7  13        645.83        632.04        25.13 o
  -2   7  13        362.87        344.68        18.71 o
  -1   7  13       1633.52       1665.50        38.42 o
   0   7  13         26.97         34.72         7.33 o
   1   7  13        536.18        511.35        21.75 o
   2   7  13         22.89         23.30         6.81 o
   3   7  13       2401.49       2350.01        34.98 o
   4   7  13       1808.67       1783.12        30.84 o
   5   7  13        419.69        462.15        17.22 o
   6   7  13         16.37         20.32         5.37 o
   7   7  13          6.52         17.35         5.56 o
   8   7  13         64.76         83.67        10.45 o
  -6   8  13        116.14        140.36        26.40 o
  -5   8  13        102.22         87.89        19.96 o
  -4   8  13          1.41         -1.06         3.69 o
  -3   8  13        576.53        610.44        25.19 o
  -2   8  13        598.45        613.45        41.43 o
  -1   8  13        214.32        206.74        16.42 o
   0   8  13          4.92          6.04         5.03 o
   1   8  13         78.83         81.60        11.60 o
   2   8  13        186.52        170.77        14.03 o
   3   8  13         14.04          6.87         5.24 o
   4   8  13        195.62        191.07        15.46 o
   5   8  13          0.04         -2.81         4.16 o
   6   8  13        202.13        203.78        13.03 o
   7   8  13          5.06          0.55         3.75 o
  -6   9  13          0.88          9.98        10.62 o
  -5   9  13        405.19        421.04        36.40 o
  -4   9  13          9.30         14.64         6.59 o
  -3   9  13         43.00         41.04         8.99 o
  -2   9  13         51.34         61.88        10.63 o
  -1   9  13         16.42         16.27         6.41 o
   0   9  13       1005.68       1031.91        32.98 o
   1   9  13        982.10        936.68        31.36 o
   2   9  13        621.76        590.29        25.29 o
   3   9  13        193.03        193.79        15.17 o
   4   9  13         13.14         19.36         6.95 o
   5   9  13          0.06          0.72         4.40 o
   6   9  13          0.06          4.17         6.12 o
   7   9  13         21.10         16.22         7.19 o
  -5  10  13         48.09         59.55        17.06 o
  -4  10  13         44.48         34.12        12.88 o
  -3  10  13         17.40         14.18         6.46 o
  -2  10  13         47.49         53.05        10.34 o
  -1  10  13         57.54         38.72         9.07 o
   0  10  13        158.54        157.81        16.84 o
   1  10  13        297.33        286.84        18.44 o
   2  10  13        176.38        170.92        15.55 o
   3  10  13        231.83        234.32        18.19 o
   4  10  13        208.80        217.05        16.91 o
   5  10  13         88.89        106.74        14.21 o
   6  10  13         36.48         25.11        13.52 o
  -4  11  13          0.77         -0.97         5.15 o
  -3  11  13         46.83         50.39        10.31 o
  -2  11  13         99.58        102.90        14.19 o
  -1  11  13        310.82        303.60        19.92 o
   0  11  13         59.27         59.03        11.35 o
   1  11  13        170.15        157.67        17.18 o
   2  11  13        319.20        297.27        19.62 o
   3  11  13         10.36         11.50         6.37 o
   4  11  13        454.74        518.24        57.03 o
   5  11  13         20.03         17.70        11.91 o
   6  11  13         11.42         13.52        10.94 o
  -3  12  13          4.17          9.01         7.72 o
  -2  12  13        471.96        482.37        25.73 o
  -1  12  13         22.00         23.59         7.83 o
   0  12  13         67.39         65.67        12.04 o
   1  12  13         28.93         37.64         9.51 o
   2  12  13         15.88         22.99         7.72 o
   3  12  13         38.64         37.56         9.26 o
   4  12  13          4.19          1.93         9.33 o
  -1  13  13          1.80          7.93         5.54 o
   0  13  13          7.42         10.12         6.11 o
   1  13  13         21.32         22.69         7.97 o
   2  13  13         54.85         43.05         9.95 o
   3  13  13          1.86         -0.97         8.69 o
  -3 -11  14         35.59         40.56        16.09 o
  -2 -11  14         10.82         22.21        12.55 o
  -1 -11  14         23.80         39.27        14.16 o
   0 -11  14         17.53         18.02        10.62 o
   1 -11  14          3.32          6.47         6.44 o
   2 -11  14         61.93         66.63        18.67 o
  -4 -10  14         11.43          5.79        10.62 o
  -3 -10  14          3.23         -1.61         8.37 o
  -2 -10  14          1.59         -6.44         6.44 o
  -1 -10  14         30.42         32.51        12.55 o
   0 -10  14        167.02        171.54        27.21 o
   1 -10  14        637.60        677.14        28.85 o
   2 -10  14        113.91        126.84        23.50 o
   3 -10  14         46.50         41.52        15.45 o
   4 -10  14         56.49         74.03        18.99 o
  -5  -9  14        268.92        263.75        31.24 o
  -4  -9  14        128.32        136.50        24.47 o
  -3  -9  14        117.25        110.75        21.57 o
  -2  -9  14        209.51        227.66        26.08 o
  -1  -9  14        249.81        281.79        26.73 o
   0  -9  14        244.54        232.37        28.66 o
   1  -9  14         35.76         44.37         9.33 o
   2  -9  14        171.04        189.32        28.01 o
   3  -9  14        125.66        140.78        16.04 o
   4  -9  14        158.61        172.40        16.94 o
   5  -9  14         47.25         49.92        10.90 o
  -6  -8  14        239.40        268.24        31.24 o
  -5  -8  14        225.28        243.76        28.98 o
  -4  -8  14        189.10        175.16        26.40 o
  -3  -8  14        110.78         96.90        19.64 o
  -2  -8  14          5.05          1.29         8.37 o
  -1  -8  14        195.99        193.85        22.54 o
   0  -8  14        849.79        870.03        30.42 o
   1  -8  14          8.99          9.14         4.86 o
   2  -8  14         38.36         47.11         7.07 o
   3  -8  14         31.45         34.90         8.50 o
   4  -8  14        128.22        124.57        15.21 o
   5  -8  14         89.56         76.93        12.97 o
   6  -8  14         55.10         52.20         9.54 o
  -7  -7  14         19.69         21.56        12.23 o
  -6  -7  14         81.58         97.22        21.57 o
  -5  -7  14         37.34         43.45        15.45 o
  -4  -7  14        117.05        143.91        23.18 o
  -3  -7  14         96.56         89.82        19.32 o
  -2  -7  14        528.10        522.78        34.49 o
  -1  -7  14          4.24          0.32         6.76 o
   0  -7  14        274.74        272.74        16.97 o
   1  -7  14          0.16          1.53         2.88 o
   2  -7  14        100.30         73.58         8.14 o
   3  -7  14         17.98         12.75         5.86 o
   4  -7  14        237.59        251.28        18.05 o
   5  -7  14        187.59        190.46        17.65 o
   6  -7  14         46.50         42.27        12.55 o
  -7  -6  14          1.06         -4.83         6.12 o
  -6  -6  14         13.03         10.62         9.66 o
  -5  -6  14         10.19          5.15         8.05 o
  -4  -6  14         46.99         38.30        12.55 o
  -3  -6  14          0.72          1.93         8.37 o
  -2  -6  14         33.81         33.48        11.59 o
  -1  -6  14        205.36        213.01        14.88 o
   0  -6  14        425.20        419.49        14.58 o
   1  -6  14       3568.27       3624.31        42.93 o
   2  -6  14          1.60          4.20         3.41 o
   3  -6  14          0.05          1.07         2.31 o
   4  -6  14        519.04        501.29        23.90 o
   5  -6  14         10.30          9.81         5.68 o
   6  -6  14         35.72         37.13         9.72 o
   7  -6  14         27.21         35.23         7.76 o
  -7  -5  14         37.80          7.72         9.33 o
  -6  -5  14         39.34         52.47        15.77 o
  -5  -5  14          7.89          9.01         8.37 o
  -4  -5  14        915.61        928.59        45.49 o
  -3  -5  14        124.98        123.31        19.96 o
  -2  -5  14         23.90         19.63         9.33 o
  -1  -5  14         25.47         30.18         4.79 o
   0  -5  14       2369.18       2299.63        32.19 o
   1  -5  14        330.44        344.13        13.44 o
   2  -5  14        884.22        859.32        20.95 o
   3  -5  14       1098.70       1045.69        44.65 o
   4  -5  14         17.81         11.24         6.60 o
   5  -5  14         31.72         30.17         8.18 o
   6  -5  14        472.12        443.99        27.87 o
   7  -5  14         99.94        114.77        12.87 o
  -8  -4  14         66.43         72.10        17.70 o
  -7  -4  14         75.84        110.41        21.57 o
  -6  -4  14         59.49         51.18        14.81 o
  -5  -4  14          0.54          3.22         6.12 o
  -4  -4  14         57.83         59.23        14.49 o
  -3  -4  14        636.97        628.49        34.83 o
  -2  -4  14        197.76        209.96        17.71 o
  -1  -4  14        309.16        338.38        12.11 o
   0  -4  14        271.56        253.71        10.93 o
   1  -4  14        144.14        137.10         8.71 o
   2  -4  14        139.54        148.74         9.20 o
   3  -4  14       2743.64       2736.23        57.87 o
   4  -4  14          9.13         13.84         6.60 o
   5  -4  14        249.23        241.90        17.30 o
   6  -4  14         21.29         27.32         8.64 o
   7  -4  14        124.78        126.03        16.95 o
   8  -4  14          3.40         -0.26         6.44 o
  -8  -3  14          1.32         -4.51         6.76 o
  -7  -3  14          1.54         -4.83         5.47 o
  -6  -3  14        311.11        326.28        28.67 o
  -5  -3  14         81.06         62.45        14.16 o
  -4  -3  14        164.03        161.44        10.77 o
  -3  -3  14        278.98        292.46        13.23 o
  -2  -3  14        156.72        151.53        16.10 o
  -1  -3  14        174.42        144.86         8.14 o
   0  -3  14        428.60        409.12        13.27 o
   1  -3  14         34.83         31.11         5.26 o
   2  -3  14          1.75          2.75         2.67 o
   3  -3  14        182.59        182.76        10.17 o
   4  -3  14          2.77          2.79         3.15 o
   5  -3  14         38.29         25.53         7.83 o
   6  -3  14        153.46        146.58        16.81 o
   7  -3  14         76.33         85.30        14.52 o
   8  -3  14         11.02         12.21         7.33 o
  -8  -2  14          0.00          0.97         8.37 o
  -7  -2  14         50.69         47.00        14.16 o
  -6  -2  14         90.16         56.01        14.49 o
  -5  -2  14        139.77        125.45        11.01 o
  -4  -2  14        226.04        209.26        12.60 o
  -3  -2  14        107.39        117.87        10.79 o
  -2  -2  14         50.40         43.49         6.81 o
  -1  -2  14        881.16        840.61        18.44 o
   0  -2  14        104.33        100.65         7.19 o
   1  -2  14          1.12          1.01         2.06 o
   2  -2  14       1875.12       1748.81        27.60 o
   3  -2  14         59.15         69.45         7.16 o
   4  -2  14       1393.99       1253.96        26.78 o
   5  -2  14        344.46        302.63        20.30 o
   6  -2  14          4.82          2.94         5.00 o
   7  -2  14         27.98         31.41         9.20 o
   8  -2  14          4.40          5.18         6.32 o
  -8  -1  14          0.38         -1.93         6.44 o
  -7  -1  14         43.00         54.08        14.48 o
  -6  -1  14         94.42         88.58        11.27 o
  -5  -1  14          4.82          6.82         4.71 o
  -4  -1  14        170.30        157.24        11.45 o
  -3  -1  14        540.64        535.81        19.06 o
  -2  -1  14       2730.99       2751.79        41.02 o
  -1  -1  14         15.51         14.78         4.43 o
   0  -1  14       1745.53       1827.13        26.74 o
   1  -1  14        187.76        162.84         8.55 o
   2  -1  14       1056.53       1018.14        20.86 o
   3  -1  14       1408.91       1383.85        24.86 o
   4  -1  14        582.00        612.89        17.21 o
   5  -1  14        740.32        712.39        19.05 o
   6  -1  14        137.67        137.51        16.12 o
   7  -1  14         95.89        100.26        14.21 o
   8  -1  14         57.80         59.21        13.31 o
  -8   0  14          6.61         13.20         8.69 o
  -7   0  14         17.58         18.35         9.66 o
  -6   0  14        254.48        268.49        20.45 o
  -5   0  14         14.86         18.15         5.90 o
  -4   0  14          8.38         12.93         4.89 o
  -3   0  14       3619.51       3556.49        60.27 o
  -2   0  14       1807.11       1742.73        63.82 o
  -1   0  14       1406.03       1511.77        30.40 o
   0   0  14        142.64        124.02         7.40 o
   1   0  14       2331.72       2399.73        45.13 o
   2   0  14        596.52        607.23        16.04 o
   3   0  14       1092.32       1139.25        22.51 o
   4   0  14        143.69        131.24         8.72 o
   5   0  14          0.63          4.33         3.00 o
   6   0  14        809.00        806.11        29.87 o
   7   0  14         12.21         11.79         6.13 o
   8   0  14          0.05         -1.70         4.76 o
  -8   1  14         14.85         22.50         7.50 o
  -7   1  14          0.16         -1.61         3.85 o
  -6   1  14        183.79        176.05        13.66 o
  -5   1  14        465.02        474.24        20.72 o
  -4   1  14         41.35         46.31         8.29 o
  -3   1  14        139.13        182.54        25.60 o
  -2   1  14        162.45        168.75        11.71 o
  -1   1  14          1.33          2.57         3.54 o
   0   1  14       1700.65       1656.41        25.82 o
   1   1  14        528.16        602.18        15.26 o
   2   1  14         91.86        104.06         7.39 o
   3   1  14        296.14        290.98        11.73 o
   4   1  14         20.02         17.84         4.67 o
   5   1  14        126.09        107.66         8.81 o
   6   1  14          0.03          3.33         3.25 o
   7   1  14         27.67         37.46         9.53 o
   8   1  14        204.89        211.72        19.62 o
  -8   2  14         11.02         21.94         7.73 o
  -7   2  14         15.21         12.08         5.87 o
  -6   2  14         50.79         39.94         8.41 o
  -5   2  14        118.66        100.42        12.29 o
  -4   2  14          4.70          1.80         4.08 o
  -3   2  14         49.19         48.55         7.70 o
  -2   2  14        646.86        625.17        29.84 o
  -1   2  14        981.90        922.97        25.11 o
   0   2  14        251.99        238.32         9.43 o
   1   2  14         17.60         29.52         4.27 o
   2   2  14        772.94        683.50        16.72 o
   3   2  14       1359.30       1273.90        23.88 o
   4   2  14       2013.92       1940.12        30.96 o
   5   2  14        118.54        116.83        10.17 o
   6   2  14        142.99        139.27        11.43 o
   7   2  14        106.61        121.89        14.90 o
   8   2  14         31.65         34.86         9.26 o
  -8   3  14         52.87         60.19        16.74 o
  -7   3  14         52.76         57.69        10.35 o
  -6   3  14         10.08         21.58         5.43 o
  -5   3  14        325.61        305.46        17.75 o
  -4   3  14        213.98        221.79        15.02 o
  -3   3  14        734.28        740.06        41.78 o
  -2   3  14         43.82         57.41         8.42 o
  -1   3  14         32.07         53.53        13.52 o
   0   3  14         43.80         47.34         5.06 o
   1   3  14       1424.45       1317.81        21.35 o
   2   3  14        239.15        247.21        10.18 o
   3   3  14       3347.88       3413.83        38.92 o
   4   3  14        185.53        207.73        11.03 o
   5   3  14        166.53        173.02        10.89 o
   6   3  14        323.31        335.90        15.11 o
   7   3  14          8.29          7.92         5.87 o
   8   3  14         26.03         35.43         9.44 o
  -7   4  14        367.34        427.45        34.79 o
  -6   4  14         42.93         40.49         8.84 o
  -5   4  14        135.08        158.57        10.54 o
  -4   4  14        756.42        765.38        19.49 o
  -3   4  14       1142.07       1184.51        61.21 o
  -2   4  14        523.77        507.22        20.18 o
  -1   4  14          1.58          4.84         2.05 o
   0   4  14        231.86        282.44        12.59 o
   1   4  14        962.83        930.56        17.21 o
   2   4  14         95.09         79.00         6.88 o
   3   4  14         23.62         20.05         4.39 o
   4   4  14        267.93        257.95        12.13 o
   5   4  14        167.95        150.85        11.05 o
   6   4  14        974.73        987.78        25.46 o
   7   4  14        144.90        144.79        11.98 o
   8   4  14         21.70         31.48         8.65 o
  -7   5  14          3.62          6.44         9.33 o
  -6   5  14         61.66         53.39        10.31 o
  -5   5  14         88.68         89.11        12.01 o
  -4   5  14       1105.01       1139.34        32.81 o
  -3   5  14        721.34        716.58        25.53 o
  -2   5  14        252.96        263.00        15.60 o
  -1   5  14        204.62        181.65        12.87 o
   0   5  14        256.80        264.49        14.92 o
   1   5  14        177.22        186.89         7.29 o
   2   5  14        128.16        102.88         7.13 o
   3   5  14        193.62        197.22         9.98 o
   4   5  14        726.41        679.73        19.12 o
   5   5  14        553.02        532.75        18.54 o
   6   5  14          2.88          4.10         4.05 o
   7   5  14          0.03          1.48         3.57 o
   8   5  14          5.26          5.01         6.12 o
  -7   6  14         63.76         73.07        19.64 o
  -6   6  14          9.36         -0.32         7.40 o
  -5   6  14         26.66         28.10         7.50 o
  -4   6  14          2.15          0.04         4.89 o
  -3   6  14        356.27        323.57        18.39 o
  -2   6  14        388.07        375.23        18.91 o
  -1   6  14        426.88        429.53        19.81 o
   0   6  14         14.14         10.25         4.66 o
   1   6  14        187.27        165.45        12.96 o
   2   6  14       2465.61       2442.58        51.17 o
   3   6  14        141.40        141.41         9.93 o
   4   6  14         27.34         21.30         5.37 o
   5   6  14         12.25         10.81         4.54 o
   6   6  14          0.13          1.53         3.40 o
   7   6  14        194.94        233.30        13.99 o
   8   6  14         49.09         53.38        10.92 o
  -6   7  14          2.88         -6.12         6.12 o
  -5   7  14         12.50         15.68         6.57 o
  -4   7  14         66.17         58.40        10.14 o
  -3   7  14         60.69         82.09        13.36 o
  -2   7  14        277.73        272.19        17.29 o
  -1   7  14         57.12         58.51        11.43 o
   0   7  14        101.39         96.90        11.78 o
   1   7  14       1937.25       1880.55        41.54 o
   2   7  14        571.19        561.79        23.37 o
   3   7  14        233.16        254.49        16.96 o
   4   7  14          0.15          0.60         5.09 o
   5   7  14         19.39         25.01         6.17 o
   6   7  14        140.66        138.87        12.45 o
   7   7  14         99.64        109.83        11.57 o
   8   7  14          4.10          4.16         4.47 o
  -6   8  14          0.06         -2.25         8.37 o
  -5   8  14         10.04         15.77        11.91 o
  -4   8  14         92.70         86.03        12.56 o
  -3   8  14        365.92        300.22        18.61 o
  -2   8  14        524.63        519.43        25.62 o
  -1   8  14        163.29        123.57        13.99 o
   0   8  14        646.44        582.80        30.63 o
   1   8  14        247.16        235.54        16.13 o
   2   8  14       1879.03       1793.41        66.97 o
   3   8  14        286.29        300.07        18.43 o
   4   8  14          8.87          7.68         5.41 o
   5   8  14         20.13         15.35         6.65 o
   6   8  14        360.59        376.49        21.83 o
   7   8  14         56.66         56.37        10.58 o
  -5   9  14        328.43        362.34        34.78 o
  -4   9  14         87.33         95.94        13.38 o
  -3   9  14         30.12         33.79         8.53 o
  -2   9  14        564.92        554.03        25.07 o
  -1   9  14          0.28          0.02         3.99 o
   0   9  14        793.10        739.30        32.58 o
   1   9  14        115.02        127.36        14.88 o
   2   9  14        373.06        369.42        20.87 o
   3   9  14          3.43          2.74         4.53 o
   4   9  14          5.69          9.22         5.30 o
   5   9  14        238.45        227.02        17.19 o
   6   9  14        172.76        159.31        17.55 o
   7   9  14        196.33        242.56        18.24 o
  -5  10  14          2.59         11.59         9.98 o
  -4  10  14         10.28         12.87         9.01 o
  -3  10  14         90.84         83.09        12.74 o
  -2  10  14         16.85         20.43         7.39 o
  -1  10  14        206.03        234.97        17.53 o
   0  10  14        108.40        118.74        14.90 o
   1  10  14         58.70         62.63        10.86 o
   2  10  14         15.08         21.44         7.14 o
   3  10  14         24.62         16.98         6.69 o
   4  10  14          3.16          1.32         4.94 o
   5  10  14         13.33         25.41         7.36 o
   6  10  14          0.12          1.12         6.44 o
  -4  11  14         35.24         38.95        13.84 o
  -3  11  14        173.47        186.87        33.81 o
  -2  11  14          7.90          6.53         5.41 o
  -1  11  14          1.08          0.68         4.14 o
   0  11  14          4.41          3.77         5.41 o
   1  11  14        378.80        338.73        21.02 o
   2  11  14         53.13         67.05        11.83 o
   3  11  14        121.25        118.54        15.08 o
   4  11  14        161.47        188.43        17.00 o
   5  11  14          1.39          0.49         3.77 o
  -2  12  14         15.70         15.51         7.85 o
  -1  12  14         21.85         15.27         7.02 o
   0  12  14        365.55        372.43        23.08 o
   1  12  14         36.70         57.97        11.75 o
   2  12  14          6.96          3.93         4.72 o
   3  12  14        119.80        113.90        15.13 o
   4  12  14          1.01          0.64         4.40 o
   0  13  14         91.23         94.76        14.67 o
   1  13  14          1.88          2.43         4.70 o
   2  13  14         33.65         58.28        11.59 o
  -2 -11  15         26.02         34.12        14.48 o
  -1 -11  15        144.06        162.91        27.04 o
   0 -11  15         95.39        111.06        21.57 o
   1 -11  15          8.02          6.76         8.05 o
   2 -11  15        122.07        141.01        26.40 o
  -4 -10  15          1.93          3.54         8.69 o
  -3 -10  15         81.09         85.63        20.28 o
  -2 -10  15        263.48        300.14        30.27 o
  -1 -10  15         49.26         58.26        16.09 o
   0 -10  15         11.24          5.34         5.45 o
   1 -10  15          5.63          6.65         5.41 o
   2 -10  15        170.10        181.59        28.01 o
   3 -10  15         65.10         46.03        15.45 o
  -5  -9  15        102.41        117.50        24.79 o
  -4  -9  15         60.80         70.17        19.96 o
  -3  -9  15         71.89         99.15        21.25 o
  -2  -9  15         15.86         17.70        10.94 o
  -1  -9  15         27.28         32.19        12.23 o
   0  -9  15         92.56        110.13        14.25 o
   1  -9  15         14.67         19.05         7.14 o
   2  -9  15        350.32        351.10        31.89 o
   3  -9  15          0.14         -2.90         7.08 o
   4  -9  15          9.08          6.99         5.95 o
  -6  -8  15          3.71          7.08         8.69 o
  -5  -8  15         10.50         14.81        10.94 o
  -4  -8  15          8.53         21.56        11.91 o
  -3  -8  15         19.26         15.77        10.94 o
  -2  -8  15        257.98        232.85        26.41 o
  -1  -8  15        101.92        102.70        19.64 o
   0  -8  15        264.97        261.92        21.42 o
   1  -8  15          0.24         -3.29         3.29 o
   2  -8  15          2.40          3.07         3.31 o
   3  -8  15        289.42        266.35        22.06 o
   4  -8  15        163.28        192.76        17.69 o
   5  -8  15        176.67        163.38        18.63 o
  -6  -7  15        154.41        161.30        27.69 o
  -5  -7  15        523.58        553.61        40.92 o
  -4  -7  15        236.38        285.96        29.30 o
  -3  -7  15        304.84        300.84        28.34 o
  -2  -7  15         10.53         14.48         9.98 o
  -1  -7  15         17.62         24.46        10.94 o
   0  -7  15          0.28         -1.29         4.32 o
   1  -7  15        103.82        121.87         9.69 o
   2  -7  15        171.20        179.26        11.20 o
   3  -7  15          6.10          7.38         5.09 o
   4  -7  15        690.62        700.61        29.54 o
   5  -7  15        140.96        153.25        18.30 o
   6  -7  15         15.77          9.54         6.82 o
  -7  -6  15          1.81          7.72         9.33 o
  -6  -6  15         52.03         37.66        14.16 o
  -5  -6  15        196.86        209.30        25.44 o
  -4  -6  15        128.20        135.54        22.86 o
  -3  -6  15        160.02        157.45        23.18 o
  -2  -6  15        779.24        756.37        40.32 o
  -1  -6  15        170.51        185.80        20.29 o
   0  -6  15          0.19         -0.66         3.08 o
   1  -6  15         11.51         17.15         5.04 o
   2  -6  15        286.35        291.50        13.27 o
   3  -6  15         15.01         18.33         4.31 o
   4  -6  15         55.47         48.71         9.56 o
   5  -6  15          5.19          8.37         5.80 o
   6  -6  15        238.22        218.35        21.58 o
   7  -6  15         97.34         96.65        11.95 o
  -7  -5  15          0.04         -5.47         5.47 o
  -6  -5  15          3.99          0.32         8.37 o
  -5  -5  15         62.56         59.87        15.13 o
  -4  -5  15        244.64        235.10        24.80 o
  -3  -5  15        305.53        266.39        25.13 o
  -2  -5  15        725.05        692.15        37.41 o
  -1  -5  15         27.23         19.12         4.18 o
   0  -5  15        907.12        913.00        21.27 o
   1  -5  15       2394.63       2414.77        35.10 o
   2  -5  15       1164.13       1105.86        31.87 o
   3  -5  15         17.01         23.11         5.04 o
   4  -5  15          0.18         -3.62         3.62 o
   5  -5  15        202.01        209.20        17.07 o
   6  -5  15        221.27        213.93        19.72 o
   7  -5  15          4.84          7.14         6.18 o
  -7  -4  15          6.05          7.08         9.01 o
  -6  -4  15          7.17         18.99        10.62 o
  -5  -4  15         73.33         56.33        14.81 o
  -4  -4  15         37.40         38.63        12.55 o
  -3  -4  15        833.64        787.54        40.01 o
  -2  -4  15          4.93          4.08         3.63 o
  -1  -4  15          0.21          0.98         2.35 o
   0  -4  15         16.65         17.80         4.19 o
   1  -4  15        843.47        772.88        19.60 o
   2  -4  15        801.08        759.69        19.82 o
   3  -4  15         12.35         13.70         4.62 o
   4  -4  15        108.11        113.70        13.65 o
   5  -4  15          0.08         -1.20         3.98 o
   6  -4  15         74.44         80.32        13.20 o
   7  -4  15        130.19        121.01        29.78 o
  -7  -3  15         12.37         20.92        11.59 o
  -6  -3  15        361.17        364.97        30.92 o
  -5  -3  15          7.92          8.05         7.08 o
  -4  -3  15         52.50         47.00        12.88 o
  -3  -3  15        122.27        118.19         9.73 o
  -2  -3  15       1503.38       1514.88        30.34 o
  -1  -3  15         46.03         49.60         6.07 o
   0  -3  15          0.26         -1.25         2.72 o
   1  -3  15         79.42         74.82         7.49 o
   2  -3  15        663.09        673.02        18.22 o
   3  -3  15         10.81          7.64         3.95 o
   4  -3  15       3597.38       3629.74        43.37 o
   5  -3  15        194.27        217.34        16.60 o
   6  -3  15         89.00         80.11        12.75 o
   7  -3  15         88.86         94.12        14.44 o
   8  -3  15         15.55          8.85         7.06 o
  -8  -2  15        262.90        255.37        28.02 o
  -7  -2  15        101.78        122.97        21.89 o
  -6  -2  15        177.56        160.99        24.15 o
  -5  -2  15          6.01          7.40         7.40 o
  -4  -2  15        342.30        322.34        15.87 o
  -3  -2  15          7.74          9.72         4.33 o
  -2  -2  15       1152.68       1074.21        26.31 o
  -1  -2  15        212.46        209.50        10.02 o
   0  -2  15          4.41          9.27         3.28 o
   1  -2  15         61.32         69.66         7.19 o
   2  -2  15        185.02        175.74         9.71 o
   3  -2  15       1675.94       1606.32        28.07 o
   4  -2  15          1.56          5.00         3.61 o
   5  -2  15        211.72        217.32        16.39 o
   6  -2  15          9.39         22.95         8.18 o
   7  -2  15        416.67        392.64        23.80 o
   8  -2  15         44.84         29.10        11.91 o
  -8  -1  15          2.21          4.51         7.72 o
  -7  -1  15          8.56          0.00         6.76 o
  -6  -1  15         35.83         24.46        10.62 o
  -5  -1  15         18.50         15.49         5.72 o
  -4  -1  15       2643.11       2659.88        66.98 o
  -3  -1  15         24.28         14.99         5.49 o
  -2  -1  15        840.17        858.11        24.16 o
  -1  -1  15        633.77        624.73        20.20 o
   0  -1  15        349.39        311.65        11.72 o
   1  -1  15         47.71         52.15         6.14 o
   2  -1  15        156.68        171.23         9.33 o
   3  -1  15        758.36        698.74        18.50 o
   4  -1  15        248.64        264.12        12.18 o
   5  -1  15         33.29         26.40         5.30 o
   6  -1  15         76.34         69.85        12.18 o
   7  -1  15         45.79         47.21        10.57 o
   8  -1  15          0.74          1.61         7.24 o
  -8   0  15         80.18        128.44        23.18 o
  -7   0  15          4.09          7.40         8.37 o
  -6   0  15          2.66         14.09         5.86 o
  -5   0  15        185.60        175.34        13.43 o
  -4   0  15         54.65         49.69         8.51 o
  -3   0  15          4.01          5.12         4.99 o
  -2   0  15         36.40         33.78         6.59 o
  -1   0  15       1708.03       1651.29        33.22 o
   0   0  15         71.42         56.49         6.17 o
   1   0  15        693.69        776.89        18.43 o
   2   0  15        139.63        128.87         8.03 o
   3   0  15          0.06          0.74         2.71 o
   4   0  15         71.53         58.20         7.05 o
   5   0  15          0.02          5.12         3.31 o
   6   0  15        345.31        327.25        20.26 o
   7   0  15        124.16        122.71        15.76 o
   8   0  15          0.01         -1.73         4.76 o
  -8   1  15          0.05         -5.15         5.15 o
  -7   1  15          0.72         -1.72         4.76 o
  -6   1  15         57.78         55.77         9.85 o
  -5   1  15         28.68         26.01         6.87 o
  -4   1  15         36.97         31.13         7.04 o
  -3   1  15        122.18        107.38        10.46 o
  -2   1  15       4107.10       4091.55        54.22 o
  -1   1  15       1544.90       1551.74        39.00 o
   0   1  15        269.81        338.30        11.93 o
   1   1  15         22.34         18.79         3.89 o
   2   1  15        215.06        222.37        10.26 o
   3   1  15         44.95         49.54         6.43 o
   4   1  15        356.84        332.09        13.53 o
   5   1  15       1186.99       1170.95        25.74 o
   6   1  15          2.00          5.11         5.68 o
   7   1  15         64.50         60.53        11.37 o
   8   1  15          0.32         -1.36         5.79 o
  -8   2  15          2.15          6.76         8.05 o
  -7   2  15          5.45          5.75         4.35 o
  -6   2  15        184.68        185.70        14.68 o
  -5   2  15        300.23        282.42        17.08 o
  -4   2  15       1569.50       1557.47        42.68 o
  -3   2  15        761.26        801.58        25.63 o
  -2   2  15         12.12         19.79         5.46 o
  -1   2  15        941.10        879.79        25.44 o
   0   2  15          0.88          0.37         1.91 o
   1   2  15       1016.88        996.38        31.35 o
   2   2  15       1354.78       1225.77        23.02 o
   3   2  15        651.57        639.13        17.81 o
   4   2  15        169.12        178.93        10.57 o
   5   2  15         70.14         63.65         8.07 o
   6   2  15        890.71        893.51        34.69 o
   7   2  15         19.79         26.09         8.18 o
   8   2  15        104.40        129.43        16.60 o
  -7   3  15         68.35         46.67        15.45 o
  -6   3  15         12.43         12.37         4.73 o
  -5   3  15          0.32         -0.11         4.43 o
  -4   3  15        536.39        562.46        23.02 o
  -3   3  15       1711.48       1707.23        37.98 o
  -2   3  15         64.32         63.00        11.43 o
  -1   3  15         20.99         16.84         5.63 o
   0   3  15        714.85        658.52        16.19 o
   1   3  15          1.29          7.10         2.93 o
   2   3  15        220.72        227.27        10.23 o
   3   3  15         67.30         70.74         7.59 o
   4   3  15        191.13        187.30        10.76 o
   5   3  15        979.48        966.15        24.16 o
   6   3  15        198.82        177.74        11.68 o
   7   3  15         89.22        105.12        14.23 o
   8   3  15          0.32          2.76         5.24 o
  -7   4  15         87.44         95.29        20.28 o
  -6   4  15          6.71          6.05         8.69 o
  -5   4  15         14.24          7.77         5.32 o
  -4   4  15        110.03        113.90        13.20 o
  -3   4  15        148.69        174.66        13.88 o
  -2   4  15        105.02        113.33        12.63 o
  -1   4  15        126.11        107.78        11.72 o
   0   4  15         75.65         70.98         9.32 o
   1   4  15        335.17        336.00        11.00 o
   2   4  15        190.95        182.69         9.13 o
   3   4  15        734.44        714.24        18.46 o
   4   4  15        650.02        612.73        18.39 o
   5   4  15        891.06        893.15        23.41 o
   6   4  15         33.82         39.22         7.13 o
   7   4  15         35.25         32.66         6.61 o
   8   4  15         12.20          0.59         4.86 o
  -7   5  15         15.30         18.67        12.23 o
  -6   5  15          1.60          4.24         4.86 o
  -5   5  15         49.59         44.19         9.10 o
  -4   5  15        103.74        115.25        20.60 o
  -3   5  15       1589.31       1440.55        36.73 o
  -2   5  15         33.12         29.08         7.47 o
  -1   5  15         46.59         44.57         8.31 o
   0   5  15        710.45        728.18        34.84 o
   1   5  15         80.92         74.50         5.38 o
   2   5  15        366.71        350.04        12.10 o
   3   5  15          2.02          1.65         2.82 o
   4   5  15         33.69         28.32         5.79 o
   5   5  15        839.95        776.75        22.21 o
   6   5  15        272.09        252.91        13.87 o
   7   5  15         24.36         37.66         7.14 o
   8   5  15          6.33          3.39         4.94 o
  -7   6  15         68.43         75.64        20.60 o
  -6   6  15         63.59         60.52        17.38 o
  -5   6  15        509.15        547.72        40.44 o
  -4   6  15        500.66        488.47        22.96 o
  -3   6  15         28.57         34.84         8.41 o
  -2   6  15         94.15         70.53        10.58 o
  -1   6  15        870.97        896.01        28.98 o
   0   6  15         13.10         10.94         5.46 o
   1   6  15         36.83         31.85         7.70 o
   2   6  15        244.40        239.37        16.05 o
   3   6  15        195.97        160.18         9.75 o
   4   6  15        301.11        271.96        12.99 o
   5   6  15         52.56         62.42         8.16 o
   6   6  15         88.77         79.49         9.59 o
   7   6  15          0.14         -0.50         3.61 o
   8   6  15        156.19        202.98        18.47 o
  -6   7  15          0.66         -2.25         7.72 o
  -5   7  15        104.28        123.12        22.37 o
  -4   7  15        551.54        576.86        25.74 o
  -3   7  15        267.55        241.04        17.17 o
  -2   7  15       1052.34       1005.61        53.26 o
  -1   7  15        704.07        717.33        26.91 o
   0   7  15        344.06        332.67        18.68 o
   1   7  15         34.58         26.49         7.50 o
   2   7  15         44.26         31.57        12.23 o
   3   7  15        308.03        297.89        18.28 o
   4   7  15         67.52         67.63        11.15 o
   5   7  15        455.15        422.60        22.21 o
   6   7  15         47.54         48.87         7.95 o
   7   7  15         22.61         25.16         6.41 o
  -6   8  15         85.35         77.26        20.92 o
  -5   8  15        485.03        473.64        38.34 o
  -4   8  15         17.08         15.79        10.30 o
  -3   8  15        156.56        173.53        16.16 o
  -2   8  15        211.37        207.04        16.05 o
  -1   8  15        434.40        426.91        21.72 o
   0   8  15          3.29          0.72         4.33 o
   1   8  15        110.83        112.17        13.74 o
   2   8  15        258.25        252.09        17.50 o
   3   8  15        243.60        228.54        16.73 o
   4   8  15        452.28        393.07        21.64 o
   5   8  15        304.97        328.81        20.27 o
   6   8  15         25.30         22.88         7.65 o
   7   8  15         33.55         44.92        17.86 o
  -5   9  15         41.71         45.06        16.09 o
  -4   9  15         93.75         88.15        15.45 o
  -3   9  15         14.70         20.92         7.51 o
  -2   9  15        278.88        263.53        18.32 o
  -1   9  15         84.19        104.60        13.70 o
   0   9  15         12.12          8.39         5.77 o
   1   9  15       1016.21       1017.65        33.76 o
   2   9  15         68.03         68.90        11.67 o
   3   9  15         91.80         92.02        12.72 o
   4   9  15        177.69        194.94        17.02 o
   5   9  15        269.43        280.71        19.52 o
   6   9  15         18.06         16.55         7.20 o
  -4  10  15          2.57         17.38        10.62 o
  -3  10  15          0.68          6.44         5.57 o
  -2  10  15          6.52          4.99         5.17 o
  -1  10  15         15.29         23.26         8.25 o
   0  10  15          3.37          3.78         5.24 o
   1  10  15          0.37          3.15         4.63 o
   2  10  15          3.28          3.95         5.21 o
   3  10  15         21.98         35.15         8.71 o
   4  10  15        492.05        519.37        26.13 o
   5  10  15          0.95          5.52         4.72 o
   6  10  15          3.95          0.09         7.40 o
  -3  11  15        240.54        261.79        19.81 o
  -2  11  15        308.12        321.04        21.63 o
  -1  11  15        136.23        143.23        17.19 o
   0  11  15         40.48         34.36         9.49 o
   1  11  15        286.34        254.85        20.93 o
   2  11  15          0.02         -2.82         4.67 o
   3  11  15         33.17         35.97         8.80 o
   4  11  15          3.07          2.38         4.28 o
   5  11  15         34.73         32.34         8.58 o
  -2  12  15         72.95        101.07        14.94 o
  -1  12  15         14.11         27.94         8.58 o
   0  12  15          1.40          7.32        10.94 o
   1  12  15        101.09         98.38        14.62 o
   2  12  15         23.16         12.61         6.18 o
   3  12  15          5.51          6.63         6.60 o
   4  12  15         57.69         53.91        20.12 o
  -1 -11  16          4.43          5.47         9.33 o
   0 -11  16        107.44        113.32        22.21 o
   1 -11  16        150.93        170.96        28.65 o
  -3 -10  16          3.16         -3.22         9.33 o
  -2 -10  16         15.55         11.59        10.30 o
  -1 -10  16        190.88        169.36        26.08 o
   0 -10  16         50.31         77.46        13.20 o
   1 -10  16        326.31        359.02        21.93 o
   2 -10  16        196.32        199.31        29.62 o
   3 -10  16         82.17         91.74        21.25 o
  -4  -9  16        208.70        238.28        29.62 o
  -3  -9  16         33.45         24.46        11.91 o
  -2  -9  16        130.86        140.37        24.79 o
  -1  -9  16         49.06         69.53        17.70 o
   0  -9  16        168.72        213.82        17.18 o
   1  -9  16        120.22        137.79        16.04 o
   2  -9  16          6.11          9.98         8.69 o
   3  -9  16          0.18          2.90         8.05 o
   4  -9  16        379.40        441.56        25.17 o
  -5  -8  16         25.14         31.22        14.48 o
  -4  -8  16         75.93         91.74        21.57 o
  -3  -8  16         12.86          5.15         8.37 o
  -2  -8  16        275.44        258.94        28.02 o
  -1  -8  16         46.23         46.03        14.16 o
   0  -8  16         22.81         29.60         7.62 o
   1  -8  16          3.86          0.06         3.85 o
   2  -8  16         59.14         77.96        11.64 o
   3  -8  16         82.80         86.29        12.68 o
   4  -8  16         78.25         72.86        12.59 o
   5  -8  16         30.27         27.66         9.03 o
  -6  -7  16          8.03         13.84        10.30 o
  -5  -7  16        123.67        136.82        25.43 o
  -4  -7  16          6.90         22.21        11.91 o
  -3  -7  16        266.72        280.51        28.66 o
  -2  -7  16         23.92         24.78        12.55 o
  -1  -7  16        678.76        670.30        38.69 o
   0  -7  16        324.15        302.76        18.77 o
   1  -7  16         36.13         54.51         7.61 o
   2  -7  16         50.19         48.57         7.19 o
   3  -7  16         85.45         76.10        12.01 o
   4  -7  16        422.01        434.02        23.90 o
   5  -7  16         83.59         85.94        13.88 o
   6  -7  16        174.25        216.04        20.50 o
  -6  -6  16         39.78         55.04        16.42 o
  -5  -6  16         29.25         18.67        11.59 o
  -4  -6  16        269.34        279.23        28.02 o
  -3  -6  16         71.13         59.23        15.45 o
  -2  -6  16         48.28         41.52        13.52 o
  -1  -6  16          5.17         12.55         8.37 o
   0  -6  16        951.30        961.97        22.77 o
   1  -6  16          0.03         -2.69         2.69 o
   2  -6  16        571.33        581.66        25.26 o
   3  -6  16         80.60         89.12        10.25 o
   4  -6  16         92.93         99.75        13.43 o
   5  -6  16        190.36        190.83        18.03 o
   6  -6  16         44.31         38.64        10.08 o
  -7  -5  16         50.33         56.01        17.06 o
  -6  -5  16         18.03          6.44        10.30 o
  -5  -5  16        239.63        249.58        26.41 o
  -4  -5  16        350.85        376.90        30.93 o
  -3  -5  16        844.34        867.74        44.52 o
  -2  -5  16        467.93        494.69        32.87 o
  -1  -5  16         23.89         20.98         5.46 o
   0  -5  16         97.36         93.65         8.39 o
   1  -5  16         28.82         27.13         5.74 o
   2  -5  16         49.19         34.48         6.30 o
   3  -5  16          7.15          4.49         3.34 o
   4  -5  16        180.12        181.48        16.39 o
   5  -5  16          0.19          3.78         5.22 o
   6  -5  16         71.72         65.20        12.72 o
   7  -5  16         81.30         70.92        13.05 o
  -7  -4  16          8.08         14.16        10.94 o
  -6  -4  16        437.37        463.29        36.08 o
  -5  -4  16         93.83         69.86        16.42 o
  -4  -4  16          0.86          2.57         6.12 o
  -3  -4  16        996.79       1048.93        47.12 o
  -2  -4  16        542.02        557.68        23.21 o
  -1  -4  16          0.02          2.03         2.64 o
   0  -4  16         71.10         77.31         7.84 o
   1  -4  16        430.57        409.88        15.00 o
   2  -4  16         16.94         12.06         4.59 o
   3  -4  16         29.13         26.34         5.73 o
   4  -4  16        240.27        216.93        16.15 o
   5  -4  16        509.60        488.19        24.93 o
   6  -4  16        145.01        136.67        20.28 o
   7  -4  16         60.30         60.80        12.63 o
  -7  -3  16         78.01         75.00        18.67 o
  -6  -3  16         16.61         12.87        10.30 o
  -5  -3  16         23.79         25.11        10.94 o
  -4  -3  16        134.39        129.11        20.61 o
  -3  -3  16        122.42        132.46        10.72 o
  -2  -3  16          1.44          5.44         3.80 o
  -1  -3  16         33.77         24.98         4.92 o
   0  -3  16        227.45        236.50        11.19 o
   1  -3  16        284.99        258.18        11.76 o
   2  -3  16        274.56        268.14        12.38 o
   3  -3  16       1829.35       1770.40        64.93 o
   4  -3  16        584.07        545.76        17.88 o
   5  -3  16        160.61        158.50        15.40 o
   6  -3  16         56.61         67.51        12.27 o
   7  -3  16         53.05         40.72        10.70 o
  -7  -2  16         11.08          5.15         8.69 o
  -6  -2  16          1.88          0.97         7.40 o
  -5  -2  16         36.32         17.70         9.01 o
  -4  -2  16        186.47        179.45        12.83 o
  -3  -2  16        158.01        156.32        11.37 o
  -2  -2  16        357.14        358.46        16.10 o
  -1  -2  16        543.05        533.15        19.41 o
   0  -2  16       1033.20       1000.20        21.73 o
   1  -2  16         81.46         80.93         7.94 o
   2  -2  16        401.48        387.76        14.29 o
   3  -2  16       2669.51       2603.03        36.90 o
   4  -2  16        526.06        500.44        16.98 o
   5  -2  16        258.14        237.03        27.86 o
   6  -2  16        320.51        345.41        21.86 o
   7  -2  16          0.64          0.88         6.18 o
   8  -2  16         30.87         34.42        10.28 o
  -7  -1  16        204.96        198.67        24.15 o
  -6  -1  16         78.38         81.76        17.38 o
  -5  -1  16         80.11         75.75        11.11 o
  -4  -1  16        461.99        510.93        20.98 o
  -3  -1  16        940.26        933.94        39.38 o
  -2  -1  16        118.25        122.17        10.98 o
  -1  -1  16        622.87        642.23        21.54 o
   0  -1  16       1042.25       1056.78        22.08 o
   1  -1  16        685.09        674.82        17.87 o
   2  -1  16        107.59        126.73         8.52 o
   3  -1  16        931.45        929.18        22.02 o
   4  -1  16         86.31         85.96         8.81 o
   5  -1  16         61.35         63.66         8.48 o
   6  -1  16        833.89        837.27        32.16 o
   7  -1  16          2.18          1.58         5.68 o
   8  -1  16          7.20          1.05         6.07 o
  -7   0  16         24.64         20.28        10.62 o
  -6   0  16         37.17         37.83         8.66 o
  -5   0  16        450.39        423.99        23.04 o
  -4   0  16        141.48        132.84        12.69 o
  -3   0  16        240.28        230.06        14.35 o
  -2   0  16        264.02        265.96        15.14 o
  -1   0  16        712.44        693.25        26.29 o
   0   0  16        535.80        508.02        20.33 o
   1   0  16         57.44         43.33         5.92 o
   2   0  16         15.37          9.14         3.40 o
   3   0  16        351.81        307.56        12.78 o
   4   0  16        479.64        445.48        16.00 o
   5   0  16       1435.01       1382.72        28.47 o
   6   0  16          0.03          2.80         5.34 o
   7   0  16         80.70         74.30        12.46 o
   8   0  16         70.39         81.90        14.02 o
  -7   1  16         53.69         60.33        10.92 o
  -6   1  16         44.80         51.70         9.79 o
  -5   1  16         44.36         43.19         8.53 o
  -4   1  16          7.75         12.04         6.00 o
  -3   1  16        287.60        253.82        15.08 o
  -2   1  16        986.26        971.90        31.64 o
  -1   1  16         47.41         41.33         7.50 o
   0   1  16       1538.27       1591.49        26.12 o
   1   1  16        326.11        341.94        12.48 o
   2   1  16        284.31        258.43        11.59 o
   3   1  16          2.07         -0.47         2.83 o
   4   1  16          0.83          0.75         3.06 o
   5   1  16        390.47        385.69        19.06 o
   6   1  16        377.22        369.45        21.53 o
   7   1  16          3.07          5.71         5.45 o
   8   1  16         13.66         12.57         7.35 o
  -7   2  16         79.65         92.06        10.73 o
  -6   2  16         93.02        106.21        13.42 o
  -5   2  16         18.48         15.15         6.13 o
  -4   2  16          7.38          5.44         5.03 o
  -3   2  16          2.70          0.87         4.25 o
  -2   2  16        142.96        124.10        13.04 o
  -1   2  16        713.93        677.11        23.27 o
   0   2  16        183.06        168.78         8.86 o
   1   2  16        267.48        240.11        10.59 o
   2   2  16         53.24         70.62         7.49 o
   3   2  16       2795.39       2684.73        36.60 o
   4   2  16        512.61        522.23        17.42 o
   5   2  16        183.03        171.41        11.29 o
   6   2  16         11.37         14.95         5.22 o
   7   2  16          3.42          9.73         5.57 o
   8   2  16          6.31          8.08         6.13 o
  -7   3  16        127.94        155.26        18.32 o
  -6   3  16         28.04         27.31         7.93 o
  -5   3  16         57.13         55.62         9.88 o
  -4   3  16        126.71        123.89        13.86 o
  -3   3  16        653.60        638.30        24.40 o
  -2   3  16        707.51        646.04        23.71 o
  -1   3  16         60.22         67.12         9.56 o
   0   3  16        339.75        341.14        14.79 o
   1   3  16       1109.49       1045.42        20.63 o
   2   3  16       1051.96       1019.77        21.48 o
   3   3  16         39.06         37.27         6.06 o
   4   3  16        157.18        146.25         9.95 o
   5   3  16        383.98        387.47        16.17 o
   6   3  16         31.39         33.84         6.81 o
   7   3  16         13.00         13.62         7.24 o
   8   3  16          6.64          5.38         5.80 o
  -7   4  16          1.63          7.40         8.05 o
  -6   4  16        129.08        129.00        15.43 o
  -5   4  16         76.63         80.82        12.14 o
  -4   4  16        549.31        545.93        23.80 o
  -3   4  16       2327.77       2299.76       104.98 o
  -2   4  16         39.51         48.29         9.10 o
  -1   4  16        243.89        217.05        14.34 o
   0   4  16        464.91        437.32        31.43 o
   1   4  16          0.56          2.11         2.26 o
   2   4  16        350.02        361.70        12.89 o
   3   4  16          2.14          3.15         3.31 o
   4   4  16        407.28        392.62        15.48 o
   5   4  16        799.88        780.38        22.54 o
   6   4  16         72.46         69.99         8.97 o
   7   4  16         21.56         20.76         5.86 o
   8   4  16        307.47        307.47        21.62 o
  -7   5  16         12.21         14.16        10.30 o
  -6   5  16          2.32          4.17         6.12 o
  -5   5  16         27.07         32.02         8.19 o
  -4   5  16        184.18        175.04        15.45 o
  -3   5  16         18.62         18.17         7.01 o
  -2   5  16        150.77        179.39        14.23 o
  -1   5  16       2806.86       2736.84        56.48 o
   0   5  16          0.11         -3.07         3.39 o
   1   5  16         72.82         76.70         5.78 o
   2   5  16         25.76         31.19         5.11 o
   3   5  16        227.82        232.74        11.65 o
   4   5  16        306.13        295.06        14.81 o
   5   5  16         29.79         32.11         6.48 o
   6   5  16         47.37         39.36         7.00 o
   7   5  16        231.31        279.32        15.35 o
   8   5  16         23.63         30.86         9.05 o
  -6   6  16         35.14         29.61        13.20 o
  -5   6  16         35.80         22.21         7.39 o
  -4   6  16         49.18         54.14        10.08 o
  -3   6  16        326.07        268.63        17.42 o
  -2   6  16         55.16         44.76         8.94 o
  -1   6  16        327.98        361.62        19.59 o
   0   6  16        206.12        200.77        14.68 o
   1   6  16         81.07         85.21        14.49 o
   2   6  16         24.65         32.83         8.42 o
   3   6  16       2422.70       2430.76        56.71 o
   4   6  16         20.33         21.80         5.53 o
   5   6  16         42.10         28.68         6.05 o
   6   6  16         12.03         12.95         5.07 o
   7   6  16         39.12         41.58         7.63 o
  -6   7  16          4.45          6.44         8.37 o
  -5   7  16          2.52         -0.80         5.18 o
  -4   7  16          0.16          3.06         5.01 o
  -3   7  16         84.28         93.50        12.82 o
  -2   7  16         21.01         18.33         9.33 o
  -1   7  16         75.62         58.97        10.44 o
   0   7  16        267.55        253.72        16.94 o
   1   7  16         39.09         42.54         8.85 o
   2   7  16       1303.68       1216.16        44.09 o
   3   7  16          2.74          0.87         4.87 o
   4   7  16         17.69         13.59         6.71 o
   5   7  16          4.86          4.13         5.24 o
   6   7  16         30.73         40.79         9.53 o
   7   7  16        112.34        109.16        17.06 o
  -5   8  16        239.00        245.70        29.63 o
  -4   8  16          5.22          7.72         5.92 o
  -3   8  16         17.84         11.39         6.26 o
  -2   8  16        211.05        228.11        16.94 o
  -1   8  16        517.60        492.50        23.93 o
   0   8  16        331.80        282.02        18.43 o
   1   8  16        242.51        222.66        16.74 o
   2   8  16        118.46        109.69        13.65 o
   3   8  16        126.77        103.07        13.64 o
   4   8  16         34.78         34.57         8.76 o
   5   8  16         28.77         38.68         8.99 o
   6   8  16          8.81          4.18         5.23 o
   7   8  16          2.61         -1.50         4.02 o
  -5   9  16          6.14         12.23        11.26 o
  -4   9  16        327.17        337.95        21.81 o
  -3   9  16         54.57         77.88        12.40 o
  -2   9  16        571.35        568.91        27.01 o
  -1   9  16        357.47        348.15        21.30 o
   0   9  16         18.33         20.96         7.42 o
   1   9  16          4.85          8.02         9.17 o
   2   9  16         49.99         53.60        10.35 o
   3   9  16          0.98          5.41         5.47 o
   4   9  16          6.91          8.53         5.92 o
   5   9  16         23.02         25.67         7.96 o
   6   9  16         32.65         36.05         8.99 o
  -4  10  16         87.29         96.62        14.29 o
  -3  10  16        215.02        199.13        19.16 o
  -2  10  16          2.15          0.64         4.94 o
  -1  10  16        397.80        400.23        23.35 o
   0  10  16         20.19         20.91         7.62 o
   1  10  16        622.84        637.47        28.60 o
   2  10  16          0.01         -0.25         5.26 o
   3  10  16         59.52         60.50        11.04 o
   4  10  16        172.40        178.88        17.16 o
   5  10  16         23.24         21.66         7.27 o
  -3  11  16         35.17         46.87        10.54 o
  -2  11  16        112.72        103.12        15.00 o
  -1  11  16         15.07         11.05         6.64 o
   0  11  16        603.45        573.63        28.34 o
   1  11  16        200.29        227.97        26.24 o
   2  11  16        432.95        414.95        24.49 o
   3  11  16         26.42         26.84         8.39 o
   4  11  16         53.54         38.14         9.20 o
   5  11  16         95.47        104.08        14.90 o
  -1  12  16        125.08        131.17        17.30 o
   0  12  16        234.87        265.14        20.17 o
   1  12  16          1.86          3.68         5.26 o
   2  12  16         51.09         50.68        13.68 o
   3  12  16          1.80          2.64         5.01 o
  -3 -10  17          1.87          7.40         9.66 o
  -2 -10  17        134.21        155.50        26.72 o
  -1 -10  17        340.63        384.89        33.50 o
   0 -10  17          8.73          6.88         6.07 o
   1 -10  17         13.64          7.72         5.49 o
   2 -10  17         83.73         95.28        21.25 o
  -4  -9  17         13.27         26.07        14.81 o
  -3  -9  17        147.06        149.71        26.40 o
  -2  -9  17         16.87          5.47         9.66 o
  -1  -9  17          0.19          2.25         7.40 o
   0  -9  17        152.45        156.79        29.46 o
   1  -9  17         10.39          6.31         5.45 o
   2  -9  17         43.64         36.05        14.48 o
   3  -9  17          2.60          7.08         8.05 o
   4  -9  17         20.48         40.23        15.13 o
  -5  -8  17         45.67         64.05        19.31 o
  -4  -8  17        109.14         97.22        22.21 o
  -3  -8  17         33.26         32.19        13.84 o
  -2  -8  17          0.28         -5.79         7.40 o
  -1  -8  17         24.35         29.93        11.91 o
   0  -8  17          0.03          0.48         4.55 o
   1  -8  17         27.42         19.66         7.42 o
   2  -8  17         57.15         48.79         9.98 o
   3  -8  17        157.83        166.55        17.83 o
   4  -8  17        212.71        188.70        18.02 o
   5  -8  17         47.51         56.38        11.84 o
  -5  -7  17          0.01         -5.15         8.05 o
  -4  -7  17          7.60         21.24        12.23 o
  -3  -7  17         14.12         21.89        10.94 o
  -2  -7  17       1012.06       1075.09        51.95 o
  -1  -7  17        136.74        118.80        20.61 o
   0  -7  17          0.28          2.41         5.01 o
   1  -7  17          1.97          1.71         4.31 o
   2  -7  17         81.11         70.25         8.65 o
   3  -7  17        166.07        156.53        15.35 o
   4  -7  17         20.34         22.95         7.85 o
   5  -7  17         52.71         45.66        10.72 o
  -6  -6  17        205.43        199.31        30.59 o
  -5  -6  17         75.98         60.52        17.38 o
  -4  -6  17         69.70         50.86        15.13 o
  -3  -6  17        680.29        710.56        42.88 o
  -2  -6  17        653.21        677.03        40.62 o
  -1  -6  17         90.67         89.49        17.71 o
   0  -6  17          1.86         -0.54         4.53 o
   1  -6  17         36.11         30.47         5.96 o
   2  -6  17        223.74        216.98        12.20 o
   3  -6  17         48.40         40.62         9.13 o
   4  -6  17         76.30         77.29        12.69 o
   5  -6  17         50.26         45.36        10.63 o
   6  -6  17        101.03        110.20        16.18 o
  -6  -5  17          1.99         10.94         9.66 o
  -5  -5  17         88.80         95.61        20.92 o
  -4  -5  17          2.58         -0.97         6.44 o
  -3  -5  17         66.57         60.84        15.45 o
  -2  -5  17        392.55        349.90        28.67 o
  -1  -5  17       1053.22       1041.00        46.16 o
   0  -5  17         12.08         10.68         4.25 o
   1  -5  17       1317.74       1267.85        27.16 o
   2  -5  17         11.94          9.55         5.57 o
   3  -5  17         80.46         69.40         8.48 o
   4  -5  17         11.29          6.41         5.57 o
   5  -5  17          8.73         11.65         6.69 o
   6  -5  17         45.89         43.67        11.38 o
  -7  -4  17          3.81          0.00         7.40 o
  -6  -4  17         40.19         56.01        16.42 o
  -5  -4  17         16.88         15.13         9.66 o
  -4  -4  17          3.63         -0.97         5.15 o
  -3  -4  17         25.68         17.70        10.94 o
  -2  -4  17         30.39         41.20        12.55 o
  -1  -4  17       1510.81       1463.78        32.37 o
   0  -4  17          1.37         -2.84         2.84 o
   1  -4  17       1083.05       1059.89        24.42 o
   2  -4  17        414.08        421.48        16.17 o
   3  -4  17        189.14        153.61        10.65 o
   4  -4  17        602.58        669.93        27.76 o
   5  -4  17        144.14        157.11        17.76 o
   6  -4  17        150.03        167.50        19.00 o
   7  -4  17         94.43        123.29        17.60 o
  -7  -3  17        146.70        175.46        28.01 o
  -6  -3  17          1.21          6.12         8.69 o
  -5  -3  17         49.72         55.69        15.45 o
  -4  -3  17          1.47          7.72         7.08 o
  -3  -3  17        639.26        631.52        21.94 o
  -2  -3  17       1519.37       1478.85        40.57 o
  -1  -3  17          8.57         14.23         4.86 o
   0  -3  17       1412.84       1356.97        26.48 o
   1  -3  17         13.80         17.19         4.66 o
   2  -3  17        837.51        855.76        21.99 o
   3  -3  17        112.44        100.68         9.79 o
   4  -3  17        342.71        310.84        14.05 o
   5  -3  17         39.41         47.20        10.03 o
   6  -3  17        105.95        112.07        15.53 o
   7  -3  17        102.34        108.28        16.04 o
  -7  -2  17         60.73         59.87        17.38 o
  -6  -2  17        239.57        218.66        25.76 o
  -5  -2  17          0.20          4.83         7.40 o
  -4  -2  17        499.11        530.39        21.12 o
  -3  -2  17        352.10        354.76        17.18 o
  -2  -2  17        368.19        340.37        16.55 o
  -1  -2  17       1281.18       1308.89        31.05 o
   0  -2  17        686.20        681.89        18.79 o
   1  -2  17        114.75         92.19         8.91 o
   2  -2  17          0.17         -0.05         2.69 o
   3  -2  17        527.25        511.03        17.15 o
   4  -2  17          0.20         -2.21         2.21 o
   5  -2  17         18.16         11.63         6.48 o
   6  -2  17        235.65        189.37        17.85 o
   7  -2  17        483.80        552.79        36.41 o
  -7  -1  17          6.69          4.83         7.40 o
  -6  -1  17        155.28        158.73        24.79 o
  -5  -1  17        173.47        188.01        14.23 o
  -4  -1  17         31.75         26.29         6.83 o
  -3  -1  17        317.08        327.13        16.95 o
  -2  -1  17        201.24        190.75        12.93 o
  -1  -1  17        774.12        731.29        23.66 o
   0  -1  17        546.41        578.55        17.15 o
   1  -1  17        670.92        636.71        18.12 o
   2  -1  17        670.61        649.24        18.61 o
   3  -1  17          0.66          4.55         3.22 o
   4  -1  17         17.68         10.12         4.18 o
   5  -1  17          1.05          0.64         4.23 o
   6  -1  17         42.50         40.66         9.72 o
   7  -1  17          1.71          6.88         6.41 o
   8  -1  17         12.06         11.77         7.93 o
  -7   0  17          3.35          1.93         7.72 o
  -6   0  17         96.23         96.25        13.06 o
  -5   0  17        598.06        606.88        24.73 o
  -4   0  17        563.29        529.45        22.44 o
  -3   0  17         84.10         95.34        11.37 o
  -2   0  17        303.66        287.23        15.77 o
  -1   0  17        599.00        567.03        21.25 o
   0   0  17         82.48        103.26         8.57 o
   1   0  17         97.55         80.14         7.85 o
   2   0  17         42.98         39.96         6.05 o
   3   0  17        206.32        198.08        11.11 o
   4   0  17        382.47        355.18        14.98 o
   5   0  17        853.45        869.62        23.34 o
   6   0  17         31.98         17.17         7.60 o
   7   0  17         66.03         62.79        12.28 o
   8   0  17         19.78         22.54         8.53 o
  -7   1  17         18.17         21.51         7.10 o
  -6   1  17          6.65         12.37         6.03 o
  -5   1  17         92.98         92.76        12.30 o
  -4   1  17        815.81        817.99        28.01 o
  -3   1  17        369.14        364.78        18.67 o
  -2   1  17        709.41        736.34        24.91 o
  -1   1  17        241.35        234.23        16.75 o
   0   1  17        105.95        138.24         8.72 o
   1   1  17        862.82        854.46        20.31 o
   2   1  17       2206.32       2200.73        33.15 o
   3   1  17          0.14          0.34         3.20 o
   4   1  17        576.41        598.54        19.05 o
   5   1  17         67.27         68.45         8.55 o
   6   1  17        468.06        498.17        24.95 o
   7   1  17         90.62        102.85        14.91 o
   8   1  17         13.53         16.69         8.30 o
  -7   2  17        116.19         89.85        13.20 o
  -6   2  17         14.54         16.78         6.87 o
  -5   2  17          8.31          7.96         5.68 o
  -4   2  17        262.74        272.54        17.27 o
  -3   2  17       2168.49       2139.51        75.14 o
  -2   2  17        244.86        249.45        15.49 o
  -1   2  17        723.49        713.08        24.46 o
   0   2  17       1101.04       1097.89        35.18 o
   1   2  17        175.63        193.61         9.90 o
   2   2  17         18.47         16.32         4.50 o
   3   2  17        826.98        788.78        20.79 o
   4   2  17        574.80        544.96        18.26 o
   5   2  17       1458.32       1480.10        30.58 o
   6   2  17        136.75        137.71        11.40 o
   7   2  17         17.47         15.61         7.65 o
   8   2  17          7.19         16.69         7.93 o
  -7   3  17         38.32         54.80        10.57 o
  -6   3  17          4.70          2.57         5.45 o
  -5   3  17        208.58        210.77        16.05 o
  -4   3  17          9.66         16.54         6.41 o
  -3   3  17        713.54        663.45        25.65 o
  -2   3  17        410.06        409.80        19.93 o
  -1   3  17        690.49        662.21        24.29 o
   0   3  17        228.80        236.37        10.27 o
   1   3  17       1658.39       1664.45        27.09 o
   2   3  17         53.68         55.80         6.79 o
   3   3  17        416.33        389.55        14.88 o
   4   3  17        109.56        122.60        10.70 o
   5   3  17         41.18         45.05         7.57 o
   6   3  17         88.89         87.34         9.71 o
   7   3  17        157.24        149.13        17.42 o
   8   3  17         31.63         42.16        10.67 o
  -7   4  17         47.81         52.47        15.77 o
  -6   4  17        213.20        233.56        17.64 o
  -5   4  17          1.17          1.75         4.21 o
  -4   4  17         18.26         27.87         7.47 o
  -3   4  17        434.28        423.67        21.08 o
  -2   4  17          2.37          2.33         4.53 o
  -1   4  17        411.78        414.89        20.17 o
   0   4  17         28.08         19.45         6.26 o
   1   4  17         82.82         79.37         9.60 o
   2   4  17       1038.31       1007.65        21.73 o
   3   4  17         67.96         66.66         7.77 o
   4   4  17        705.41        714.17        20.94 o
   5   4  17        427.16        424.09        17.37 o
   6   4  17        337.15        346.09        16.38 o
   7   4  17         69.44         81.04        12.72 o
   8   4  17          6.51         14.20         7.04 o
  -6   5  17        133.04        165.52        16.59 o
  -5   5  17          1.19          3.21         4.66 o
  -4   5  17         94.85         88.04        18.03 o
  -3   5  17         70.38         72.92        11.22 o
  -2   5  17        542.32        485.79        22.56 o
  -1   5  17       1211.60       1190.84        34.26 o
   0   5  17        235.76        236.91        16.40 o
   1   5  17        970.77        884.92        29.10 o
   2   5  17         47.52         44.04         5.85 o
   3   5  17       2717.53       2642.81        36.99 o
   4   5  17         21.47         18.99         5.28 o
   5   5  17        223.58        231.42        13.15 o
   6   5  17        111.86        110.75        11.44 o
   7   5  17        204.09        228.19        14.42 o
  -6   6  17         37.22         30.58        12.23 o
  -5   6  17          8.07         11.26         6.34 o
  -4   6  17        238.83        240.79        17.62 o
  -3   6  17         60.24         71.02        11.50 o
  -2   6  17        731.90        743.55        28.16 o
  -1   6  17       1175.40       1166.48        34.71 o
   0   6  17       1286.18       1280.55        36.20 o
   1   6  17        451.45        389.89        20.16 o
   2   6  17        134.30        125.15        14.35 o
   3   6  17         29.23         33.81         8.74 o
   4   6  17        180.80        153.91        16.09 o
   5   6  17        133.67        118.62        11.10 o
   6   6  17        115.90        116.43        11.86 o
   7   6  17         25.57         16.46         5.79 o
  -6   7  17          0.03          5.79         7.72 o
  -5   7  17        235.46        297.71        20.46 o
  -4   7  17          9.72          6.91         6.18 o
  -3   7  17        173.30        158.90        16.55 o
  -2   7  17        464.46        474.88        23.67 o
  -1   7  17        345.56        347.61        20.15 o
   0   7  17        246.43        233.78        16.85 o
   1   7  17        696.54        655.72        26.79 o
   2   7  17         15.74         12.00         9.98 o
   3   7  17         43.28         53.14        10.35 o
   4   7  17        472.85        451.34        23.33 o
   5   7  17        153.43        153.73        16.73 o
   6   7  17          2.90          4.79         5.03 o
   7   7  17          9.61          9.88         6.71 o
  -5   8  17        102.41        101.08        23.82 o
  -4   8  17         46.77         42.07         9.90 o
  -3   8  17          1.42         -2.36         4.17 o
  -2   8  17        121.16        125.06        15.37 o
  -1   8  17         10.86          6.59         5.68 o
   0   8  17         16.47         10.12         6.03 o
   1   8  17         92.03         95.53        13.54 o
   2   8  17         53.99         56.56        12.88 o
   3   8  17         96.32         93.59        13.54 o
   4   8  17         18.56         15.91         7.56 o
   5   8  17        584.46        589.14        28.01 o
   6   8  17         25.29         28.65         8.97 o
  -4   9  17          4.98          6.83         6.23 o
  -3   9  17          6.17          7.23         6.00 o
  -2   9  17        151.20        150.72        17.46 o
  -1   9  17        275.69        297.07        20.49 o
   0   9  17          0.95          5.16         5.12 o
   1   9  17        212.33        221.84        17.19 o
   2   9  17          8.45          6.92         5.23 o
   3   9  17         45.99         44.44        10.34 o
   4   9  17        227.17        228.32        18.18 o
   5   9  17         23.18         39.43        18.99 o
   6   9  17        177.66        199.58        19.00 o
  -4  10  17          9.74         10.77         5.90 o
  -3  10  17         48.25         50.66        11.02 o
  -2  10  17        213.79        207.82        19.29 o
  -1  10  17        186.28        199.98        20.58 o
   0  10  17        662.84        720.22        31.11 o
   1  10  17          0.04         -2.29         4.72 o
   2  10  17         45.77         36.27         9.76 o
   3  10  17         20.82         19.98         7.73 o
   4  10  17         93.58         75.42        13.15 o
   5  10  17         25.25         24.00         7.81 o
  -2  11  17        545.20        599.77        29.73 o
  -1  11  17         72.26         60.26        11.94 o
   0  11  17          2.72          7.69         5.88 o
   1  11  17        134.62        121.29        16.39 o
   2  11  17         39.01         39.61         9.94 o
   3  11  17        121.97        157.12        18.63 o
   4  11  17         21.15         22.22         7.96 o
  -1  12  17         11.78         16.24         7.19 o
   0  12  17          1.00         -0.51         5.09 o
   1  12  17        337.62        373.11        23.93 o
   2  12  17         23.95         25.96         8.63 o
  -2 -10  18         28.71         21.24        12.55 o
  -1 -10  18          0.12          5.47         9.98 o
   0 -10  18         70.02         81.76        18.99 o
   1 -10  18         55.95         52.79        15.45 o
  -3  -9  18          1.45          2.57         9.33 o
  -2  -9  18         81.72         74.68        19.64 o
  -1  -9  18         11.55         16.09        10.62 o
   0  -9  18          0.01          5.44         4.89 o
   1  -9  18         22.05         24.57         7.93 o
   2  -9  18        135.41        141.33        26.40 o
   3  -9  18          8.10         10.62         9.33 o
  -4  -8  18         14.85          6.76        10.30 o
  -3  -8  18         14.82         19.96        11.59 o
  -2  -8  18         56.57         75.64        19.64 o
  -1  -8  18        200.87        224.11        25.44 o
   0  -8  18          1.28          4.40         4.76 o
   1  -8  18        269.52        280.62        19.23 o
   2  -8  18          6.66         10.94         9.33 o
   3  -8  18         49.38         64.05        17.06 o
   4  -8  18         77.61         73.10        12.74 o
  -5  -7  18         12.42         20.60        12.23 o
  -4  -7  18         53.03         64.38        18.35 o
  -3  -7  18          7.31          6.76         9.33 o
  -2  -7  18         20.70         12.55        10.62 o
  -1  -7  18         57.72         76.29        17.70 o
   0  -7  18         29.17         30.32         7.96 o
   1  -7  18         26.87         26.23         7.74 o
   2  -7  18        593.82        610.83        20.85 o
   3  -7  18         14.65         12.39         6.48 o
   4  -7  18         41.46         50.11        10.81 o
   5  -7  18        200.82        210.91        31.23 o
  -6  -6  18         48.32         34.12        14.81 o
  -5  -6  18        323.07        314.99        31.89 o
  -4  -6  18          0.13         -0.97         6.44 o
  -3  -6  18         80.66         81.76        18.35 o
  -2  -6  18        364.63        375.62        31.89 o
  -1  -6  18         11.26          5.47         8.69 o
   0  -6  18        147.54        166.09        21.73 o
   1  -6  18          3.64          1.86         3.35 o
   2  -6  18          0.23         -1.76         2.76 o
   3  -6  18         16.43         12.27         6.23 o
   4  -6  18         85.64         91.39        13.89 o
   5  -6  18        130.78        152.57        17.97 o
   6  -6  18         19.34         27.51         9.07 o
  -6  -5  18        317.63        314.66        32.21 o
  -5  -5  18        110.83        133.28        24.79 o
  -4  -5  18          8.26         11.91         9.98 o
  -3  -5  18          0.02         -0.32         7.08 o
  -2  -5  18        146.36        151.33        23.83 o
  -1  -5  18        204.38        224.45        24.15 o
   0  -5  18        479.60        524.82        17.87 o
   1  -5  18         25.29         18.24         6.13 o
   2  -5  18         48.26         31.14         6.17 o
   3  -5  18        339.45        305.33        18.67 o
   4  -5  18          0.34          1.01         4.76 o
   5  -5  18          1.29          1.17         4.99 o
   6  -5  18         27.69         23.65         8.94 o
  -6  -4  18         17.88         24.78        12.87 o
  -5  -4  18         74.67         54.40        15.77 o
  -4  -4  18        241.49        265.04        27.05 o
  -3  -4  18        271.88        298.24        27.70 o
  -2  -4  18         11.45         10.62         8.69 o
  -1  -4  18          1.76         -0.51         3.86 o
   0  -4  18         45.94         41.05         6.71 o
   1  -4  18         97.54         75.36         8.71 o
   2  -4  18        801.27        790.03        22.25 o
   3  -4  18         54.90         45.25         7.10 o
   4  -4  18        240.21        199.03        16.41 o
   5  -4  18          3.23          4.31         5.57 o
   6  -4  18          0.01         -3.09         6.12 o
   7  -4  18         84.51         83.48        15.00 o
  -7  -3  18         35.52         48.92        16.42 o
  -6  -3  18          2.07          6.76         9.33 o
  -5  -3  18         36.91         41.20        13.52 o
  -4  -3  18         14.34         15.45         9.66 o
  -3  -3  18         22.99         17.06        10.30 o
  -2  -3  18        323.82        324.11        16.47 o
  -1  -3  18        242.78        224.15        14.08 o
   0  -3  18       1367.50       1296.46        26.88 o
   1  -3  18        824.04        787.77        21.39 o
   2  -3  18       1281.08       1223.97        26.99 o
   3  -3  18        646.96        684.63        20.68 o
   4  -3  18          2.49          2.63         3.58 o
   5  -3  18        441.85        425.63        23.77 o
   6  -3  18          2.17         -3.33         5.09 o
   7  -3  18         10.45         17.56         8.16 o
  -7  -2  18         18.80          4.83         9.98 o
  -6  -2  18         44.62         53.43        15.77 o
  -5  -2  18         15.60          7.72         6.76 o
  -4  -2  18         30.59         40.88        13.20 o
  -3  -2  18        240.47        237.77        14.92 o
  -2  -2  18          8.49          9.80         4.95 o
  -1  -2  18       1160.04       1139.65        30.21 o
   0  -2  18         10.72         15.11         4.64 o
   1  -2  18        106.72        118.60        10.27 o
   2  -2  18        198.20        182.58        10.95 o
   3  -2  18          7.51          5.29         3.91 o
   4  -2  18         67.01         67.31         8.22 o
   5  -2  18        133.00        105.36        14.07 o
   6  -2  18        168.67        167.85        22.86 o
   7  -2  18        121.88        128.05        17.52 o
  -7  -1  18         60.15         64.06        17.06 o
  -6  -1  18        194.33        185.14        27.05 o
  -5  -1  18        283.94        267.64        27.38 o
  -4  -1  18        380.75        372.89        19.12 o
  -3  -1  18        447.40        462.84        20.44 o
  -2  -1  18        495.90        494.61        20.61 o
  -1  -1  18          0.15          2.04         3.62 o
   0  -1  18       1759.76       1744.53        30.29 o
   1  -1  18         86.97         99.47         9.48 o
   2  -1  18         92.86         75.51         8.31 o
   3  -1  18         14.85         18.93         4.92 o
   4  -1  18         78.96         70.56         8.47 o
   5  -1  18         25.53         33.09         8.41 o
   6  -1  18         53.87         59.67        11.93 o
   7  -1  18        176.92        155.19        18.60 o
  -7   0  18         30.20         24.78        12.55 o
  -6   0  18        232.32        271.14        28.66 o
  -5   0  18         37.76         30.73         8.06 o
  -4   0  18        306.50        300.16        17.70 o
  -3   0  18         67.62         63.30         9.90 o
  -2   0  18          5.56          8.95         5.17 o
  -1   0  18        286.66        288.18        16.36 o
   0   0  18        609.24        614.28        18.04 o
   1   0  18       1722.65       1628.05        29.27 o
   2   0  18         89.76        103.40         9.60 o
   3   0  18        317.73        329.14        14.48 o
   4   0  18        134.33        119.57        10.20 o
   5   0  18        228.94        197.52        12.17 o
   6   0  18        243.33        242.19        18.66 o
   7   0  18          0.02         -2.76         3.93 o
  -7   1  18        235.43        241.83        27.05 o
  -6   1  18        270.72        286.72        40.26 o
  -5   1  18          3.11          9.22         5.77 o
  -4   1  18         20.61         31.14         8.16 o
  -3   1  18         68.04         63.65        10.35 o
  -2   1  18        150.59        167.41        13.64 o
  -1   1  18       1240.98       1242.49        36.67 o
   0   1  18         61.36         58.73         6.94 o
   1   1  18        135.24        146.73         9.73 o
   2   1  18        428.05        449.17        16.09 o
   3   1  18       1149.08       1148.89        25.73 o
   4   1  18        355.44        338.54        15.08 o
   5   1  18        385.28        403.13        16.84 o
   6   1  18          1.44          4.00         5.24 o
   7   1  18          3.21          0.33         6.44 o
   8   1  18         26.88         32.95         9.89 o
  -7   2  18          0.18          0.53         4.94 o
  -6   2  18         56.71         60.47        11.04 o
  -5   2  18        210.33        234.56        16.96 o
  -4   2  18        213.14        182.87        14.81 o
  -3   2  18        972.00        977.17        31.12 o
  -2   2  18        883.89        804.98        33.40 o
  -1   2  18        541.40        526.72        26.27 o
   0   2  18        683.34        629.31        17.56 o
   1   2  18        785.10        772.53        19.69 o
   2   2  18          1.95          1.44         3.28 o
   3   2  18         22.24         16.15         5.00 o
   4   2  18        735.60        655.88        20.42 o
   5   2  18         84.32         73.62         9.20 o
   6   2  18        341.98        318.34        15.76 o
   7   2  18         16.76         23.64         8.25 o
   8   2  18          5.93          9.01         6.88 o
  -7   3  18         80.09         75.60        12.95 o
  -6   3  18        147.65        170.82        17.98 o
  -5   3  18         57.01         65.17        11.37 o
  -4   3  18        328.19        329.93        22.07 o
  -3   3  18        468.40        472.46        22.44 o
  -2   3  18         12.27         12.71         6.37 o
  -1   3  18        204.36        223.83        15.48 o
   0   3  18        802.20        793.89        19.14 o
   1   3  18          6.97          4.03         3.13 o
   2   3  18         74.67         87.27         8.56 o
   3   3  18        439.22        387.95        15.26 o
   4   3  18       1467.32       1386.07        29.35 o
   5   3  18          9.74          5.40         4.53 o
   6   3  18         39.28         47.57         7.99 o
   7   3  18         18.16         17.54         6.94 o
   8   3  18         83.04         89.70        17.87 o
  -6   4  18          0.07          1.68         7.08 o
  -5   4  18        109.37         94.16        13.32 o
  -4   4  18        211.32        217.60        16.50 o
  -3   4  18         62.59         67.63        16.42 o
  -2   4  18        147.78        146.71        22.54 o
  -1   4  18        784.20        681.30        25.99 o
   0   4  18        641.86        675.10        25.88 o
   1   4  18       1250.68       1225.15        30.95 o
   2   4  18          1.26         -1.09         3.10 o
   3   4  18          7.35          7.32         4.29 o
   4   4  18          3.82          5.68         4.16 o
   5   4  18        656.21        659.07        21.59 o
   6   4  18         81.12         87.30        10.14 o
   7   4  18         78.83        105.86        14.52 o
  -6   5  18         14.68         17.82         8.18 o
  -5   5  18          0.31         -2.72         5.47 o
  -4   5  18         41.97         44.59         9.72 o
  -3   5  18          6.95          3.43         4.94 o
  -2   5  18         94.23        111.12        13.61 o
  -1   5  18        602.41        618.89        25.87 o
   0   5  18       1340.46       1235.20        35.64 o
   1   5  18         26.52         17.93         7.27 o
   2   5  18       1036.59        946.57        31.26 o
   3   5  18       1840.14       1839.82        37.92 o
   4   5  18          0.24          1.00         3.46 o
   5   5  18         25.12         18.27         5.50 o
   6   5  18         26.53         29.50         6.50 o
   7   5  18         11.07         11.83         5.37 o
  -6   6  18         41.11         47.32        15.13 o
  -5   6  18          2.59         -1.13         5.01 o
  -4   6  18         34.37         41.91         9.76 o
  -3   6  18         54.52         49.27        10.13 o
  -2   6  18          0.02          4.81         5.32 o
  -1   6  18        363.03        380.44        28.35 o
   0   6  18          2.24          0.47         5.77 o
   1   6  18         93.53         76.34        15.94 o
   2   6  18        513.06        499.84        23.70 o
   3   6  18         59.89         60.74        10.90 o
   4   6  18         53.79         53.68        15.13 o
   5   6  18          0.00          2.21         4.21 o
   6   6  18        152.28        164.53        18.11 o
   7   6  18         19.22         24.46         8.19 o
  -5   7  18         39.10         51.41        10.81 o
  -4   7  18        307.04        326.82        21.42 o
  -3   7  18        226.19        213.17        21.25 o
  -2   7  18        250.50        274.79        25.60 o
  -1   7  18          0.92          3.69         5.10 o
   0   7  18        602.28        538.30        25.06 o
   1   7  18          1.13         -2.83         4.48 o
   2   7  18         21.09         10.67        11.43 o
   3   7  18          6.61          6.88         5.57 o
   4   7  18          0.40          4.23         4.63 o
   5   7  18        353.44        336.71        21.12 o
   6   7  18          4.22         -0.16         4.78 o
   7   7  18         78.19         84.27        13.14 o
  -5   8  18          0.38         -1.43         5.03 o
  -4   8  18        249.99        306.52        21.14 o
[truncated: 78,899 more chars]
